# Supplementary material for: Plasmodium kinesin-8X associates with mitotic spindles and is essential for oocyst development during parasite proliferation and transmission
Source: PLoS Pathog. 2019 Oct 10;15(10):e1008048. doi: 10.1371/journal.ppat.1008048 (PMC6786531; doi:10.1371/journal.ppat.1008048)
Supplement: S3 Table — (XLS) [file ppat.1008048.s007.xls]

## Sheet: S3 Table
List of differentially expressed genes found in RNA-seq analysis of Δkinesin-8X parasites
PlasmoDB ID	Gene Annotation	Log2Fold Change	Adjusted P-Value	Base Mean	lfcSE	Stat	P-value
PBANKA_1454200	conserved Plasmodium protein unknown function	2.58201	1.69e-10	32259.4	0.362759	7.1177	1.1e-12
PBANKA_1126800	HECT-domain (ubiquitin-transferase) putative	2.56895	6.52e-11	62755.9	0.352869	7.28018	3.33e-13
PBANKA_1356800	conserved Plasmodium protein unknown function	2.54657	1.57e-11	13732.2	0.340158	7.48642	7.08e-14
PBANKA_1359300	conserved Plasmodium protein unknown function	2.5444	4.75e-12	5186.79	0.332194	7.65938	1.87e-14
PBANKA_1237100	conserved Plasmodium protein unknown function	2.49615	1.23e-12	34595.7	0.318475	7.83785	4.58e-15
PBANKA_1111000	RNA pseudouridylate synthase putative	2.37974	6.55e-10	12038.1	0.344638	6.90505	5.02e-12
PBANKA_0416100	dynein heavy chain putative	2.37085	7.44e-11	43156.8	0.326687	7.25725	3.95e-13
PBANKA_1025500	NOT family protein putative	2.30862	6.86e-10	13348.5	0.335169	6.88793	5.66e-12
PBANKA_0719500	conserved Plasmodium protein unknown function	2.24073	7.6e-10	8337.42	0.326161	6.87001	6.42e-12
PBANKA_1104400	conserved Plasmodium protein unknown function	2.23397	4.66e-08	10198.9	0.359913	6.20699	5.4e-10
PBANKA_0507300	dynein heavy chain putative	2.224	8.28e-09	25766.9	0.343011	6.48375	8.95e-11
PBANKA_0107600	conserved Plasmodium protein unknown function	2.21599	2.16e-06	3909.94	0.405836	5.4603	4.75e-08
PBANKA_1308000	conserved Plasmodium protein unknown function	2.21058	1.07e-11	36813.1	0.292874	7.54791	4.42e-14
PBANKA_1339500	conserved Plasmodium protein unknown function	2.20607	1.83e-05	3820.07	0.442718	4.98301	6.26e-07
PBANKA_1123500	SNF2 helicase putative	2.18859	1.04e-09	24505.2	0.320995	6.81814	9.22e-12
PBANKA_1448200	asparagine/aspartate rich protein putative	2.14824	3.84e-11	9531.41	0.292011	7.35671	1.88e-13
PBANKA_0925400	dynein heavy chain putative	2.14656	4.62e-08	29610	0.345608	6.21097	5.27e-10
PBANKA_0805800	RNA-binding protein putative	2.14533	1.38e-18	919.559	0.226463	9.47318	2.71e-21
PBANKA_1228300	lysine-specific histone demethylase putative	2.1416	8.5e-10	40639.4	0.312612	6.85066	7.35e-12
PBANKA_1128500	SET domain protein putative	2.1413	1.54e-11	11173.5	0.285722	7.49432	6.66e-14
PBANKA_0704500	HECT-like E3 ubiquitin ligase putative	2.13609	1.34e-09	14465.1	0.315334	6.77406	1.25e-11
PBANKA_1402300	conserved Plasmodium protein unknown function	2.13002	2.25e-10	7877.22	0.301108	7.07395	1.51e-12
PBANKA_1463000	osmiophilic body protein G377	2.10805	4.31e-06	40271.4	0.397166	5.30773	1.11e-07
PBANKA_0935500	conserved Plasmodium protein unknown function	2.09361	4.81e-10	8700.88	0.300972	6.95615	3.5e-12
PBANKA_0806700	conserved Plasmodium protein unknown function	2.05159	1.52e-10	8999.71	0.287115	7.14555	8.96e-13
PBANKA_1226100	conserved Plasmodium protein unknown function	2.05015	7.94e-11	15784.5	0.283032	7.24351	4.37e-13
PBANKA_1118500	conserved Plasmodium protein unknown function	2.04425	3.75e-07	8366.29	0.351509	5.81564	6.04e-09
PBANKA_1024311	signal recognition particle RNA	2.03762	7.33e-05	183.387	0.437114	4.66154	3.14e-06
PBANKA_0406200	conserved Plasmodium protein unknown function	2.03523	3.76e-09	7792.33	0.308036	6.60711	3.92e-11
PBANKA_1010300	dynein-related AAA-type ATPase putative	2.03287	7.51e-08	8745.78	0.33225	6.11849	9.45e-10
PBANKA_0309400	conserved Plasmodium protein unknown function	2.03068	1.48e-07	2797.63	0.339004	5.99013	2.1e-09
PBANKA_0212200	conserved Plasmodium protein unknown function	2.01085	8.35e-07	4246.24	0.355483	5.65668	1.54e-08
PBANKA_1427800	peptidase family C50 putative	2.00469	4.6e-10	7288.31	0.287766	6.96639	3.25e-12
PBANKA_1146761	PIR protein	1.99525	1.91e-06	363.146	0.363618	5.48722	4.08e-08
PBANKA_1026100	conserved Plasmodium protein unknown function	1.98385	9.79e-06	2416.46	0.386934	5.1271	2.94e-07
PBANKA_0207600	asparagine-rich antigen putative	1.98268	1.4e-05	9770.58	0.393126	5.04337	4.57e-07
PBANKA_1206300	zinc finger protein putative	1.96837	4.02e-09	6765.46	0.298488	6.59446	4.27e-11
PBANKA_1011500	zinc finger protein putative	1.96543	5.26e-07	8359.21	0.341666	5.7525	8.79e-09
PBANKA_1442200	protein SOC2	1.96096	1.96e-13	44197.2	0.242277	8.09386	5.78e-16
PBANKA_1133100	serine/threonine protein kinase putative	1.93774	1.27e-07	60540	0.321922	6.0193	1.75e-09
PBANKA_0722000	phosphatidylinositol 4-kinase putative	1.9157	6.86e-10	8109.59	0.277867	6.89429	5.41e-12
PBANKA_0615700	dynein heavy chain putative	1.91111	1.27e-07	14049.9	0.317397	6.02122	1.73e-09
PBANKA_0214000	dynein heavy chain putative	1.90962	1.69e-10	11280.9	0.268117	7.12234	1.06e-12
PBANKA_0823700	conserved Plasmodium protein unknown function	1.89517	0.00024611	3264.21	0.43752	4.33162	1.48e-05
PBANKA_1231600	AP2 domain transcription factor AP2-O2	1.89334	1.54e-09	14324.4	0.280514	6.74954	1.48e-11
PBANKA_0205800	serine/threonine protein kinase putative	1.88771	1.34e-09	36671	0.278716	6.77287	1.26e-11
PBANKA_0601200	dynein heavy chain putative	1.87644	2.54e-06	21136.6	0.345991	5.42339	5.85e-08
PBANKA_1434600	formin 2 putative	1.87504	7.59e-07	38967	0.330302	5.67676	1.37e-08
PBANKA_0934600	conserved Plasmodium protein unknown function	1.86915	8.53e-05	1831.72	0.404417	4.62184	3.8e-06
PBANKA_1135900	conserved Plasmodium protein unknown function	1.86827	0.000583249	2037.01	0.457248	4.08591	4.39e-05
PBANKA_1321600	conserved Plasmodium protein unknown function	1.85945	7.3e-06	8291.3	0.357868	5.19591	2.04e-07
PBANKA_0720100	conserved Plasmodium protein unknown function	1.85579	7.77e-07	15429.8	0.327246	5.67094	1.42e-08
PBANKA_1208200	kinesin-4 putative	1.84892	1.15e-10	24571.8	0.257207	7.18845	6.55e-13
PBANKA_0505900	conserved Plasmodium protein unknown function	1.84529	1.64e-05	7669.07	0.368406	5.00884	5.48e-07
PBANKA_1329200	dynein beta chain putative	1.84168	5.38e-07	30040.1	0.320463	5.74692	9.09e-09
PBANKA_0828000	zinc finger protein putative	1.83497	3.27e-08	13351.3	0.292626	6.27071	3.59e-10
PBANKA_1033800	conserved protein unknown function	1.8331	1.12e-09	11198.4	0.269401	6.80435	1.02e-11
PBANKA_0939600	polyadenylate-binding protein-interacting protein 1 putative	1.80843	7.24e-08	26552.7	0.295167	6.12681	8.97e-10
PBANKA_1245500	conserved Plasmodium protein unknown function	1.80732	6.08e-05	5654.31	0.384087	4.7055	2.53e-06
PBANKA_0713500	conserved Plasmodium protein unknown function	1.80403	5.47e-10	2928.75	0.260164	6.93419	4.09e-12
PBANKA_0102900	AP2 domain transcription factor putative	1.80001	2.2e-05	5827.72	0.364172	4.94274	7.7e-07
PBANKA_1406900	conserved Plasmodium protein unknown function	1.7968	5.07e-07	10464.3	0.311892	5.76096	8.36e-09
PBANKA_0404000	conserved Plasmodium protein unknown function	1.75469	6.04e-06	3023.79	0.335091	5.23646	1.64e-07
PBANKA_0811400	conserved Plasmodium protein unknown function	1.74697	3.56e-06	9799.61	0.326389	5.35243	8.68e-08
PBANKA_1438400	conserved Plasmodium protein unknown function	1.73819	2.08e-07	11557.2	0.293431	5.92367	3.15e-09
PBANKA_0917500	structural maintenance of chromosomes protein 1 putative	1.72759	4.74e-05	13627.4	0.362489	4.76591	1.88e-06
PBANKA_0912600	conserved Plasmodium protein unknown function	1.72167	2.58e-05	11793.8	0.350693	4.90934	9.14e-07
PBANKA_0901900	tubulin--tyrosine ligase putative	1.71747	9.97e-06	114314	0.33551	5.11897	3.07e-07
PBANKA_1412200	conserved Plasmodium protein unknown function	1.71186	0.00014308	4081.88	0.381805	4.4836	7.34e-06
PBANKA_1332800	biotin carboxylase subunit of acetyl CoA carboxylase putative	1.70937	5.54e-08	13937.5	0.276848	6.17441	6.64e-10
PBANKA_0925200	calcium-dependent protein kinase 7	1.70046	6.86e-10	10019.3	0.246878	6.88784	5.66e-12
PBANKA_1301800	conserved Plasmodium protein unknown function	1.69773	2.61e-07	15780.7	0.288533	5.88402	4e-09
PBANKA_1025300	rap guanine nucleotide exchange factor putative	1.69277	1.11e-05	3623.52	0.332298	5.09414	3.5e-07
PBANKA_1420500	conserved Plasmodium protein unknown function	1.69223	1.64e-05	9264.85	0.33795	5.00735	5.52e-07
PBANKA_0521700	AP2 domain transcription factor putative	1.6862	9.29e-05	3391.25	0.36696	4.59505	4.33e-06
PBANKA_0522900	pre-mRNA-splicing helicase BRR2 putative	1.68379	1.38e-06	3563.8	0.303419	5.54939	2.87e-08
PBANKA_0910700	conserved Plasmodium protein unknown function	1.68161	4.24e-06	7096.47	0.31655	5.31229	1.08e-07
PBANKA_1361200	conserved Plasmodium protein unknown function	1.68009	8.38e-08	55292.8	0.275598	6.09616	1.09e-09
PBANKA_0807700	kinesin-5 putative	1.67625	0.000453658	3774.64	0.402473	4.16489	3.12e-05
PBANKA_1025100	conserved Plasmodium protein unknown function	1.67101	8.7e-05	7899.34	0.362162	4.61397	3.95e-06
PBANKA_1032200	WD repeat-containing protein putative	1.66006	7.59e-07	6362.7	0.292384	5.67769	1.37e-08
PBANKA_0701200	conserved Plasmodium protein unknown function	1.65631	1.15e-06	5195.43	0.29645	5.58714	2.31e-08
PBANKA_0910300	guanylyl cyclase putative	1.63723	2.07e-05	6308.71	0.330351	4.95605	7.19e-07
PBANKA_1326700	conserved Plasmodium protein unknown function	1.63248	0.000152192	2614.04	0.36566	4.46447	8.03e-06
PBANKA_0112100	AP2 domain transcription factor putative	1.62902	4.86e-08	6504.75	0.262848	6.19756	5.73e-10
PBANKA_0301900	conserved Plasmodium protein unknown function	1.62756	0.000237381	3066.6	0.374676	4.34392	1.4e-05
PBANKA_0213200	conserved Plasmodium protein unknown function	1.62145	0.000246526	16906.4	0.374422	4.33053	1.49e-05
PBANKA_1443500	WD repeat-containing protein putative	1.61791	9.42e-08	5067.31	0.266431	6.07252	1.26e-09
PBANKA_0415300	exoribonuclease II putative	1.61515	0.000219143	2478.25	0.370012	4.36511	1.27e-05
PBANKA_1108700	structural maintenance of chromosomes protein 4 putative	1.61293	6.52e-07	38591.6	0.282464	5.71021	1.13e-08
PBANKA_0906900	conserved Plasmodium protein unknown function	1.60911	2.97e-05	14937.6	0.330097	4.87467	1.09e-06
PBANKA_0822500	tetratricopeptide repeat protein putative	1.60411	0.000453004	2140.51	0.385037	4.16611	3.1e-05
PBANKA_0802300	E3 ubiquitin-protein ligase putative	1.59696	2.59e-10	27577.9	0.226509	7.05032	1.79e-12
PBANKA_1136100	conserved Plasmodium protein unknown function	1.59269	4.99e-05	5572.71	0.335084	4.75309	2e-06
PBANKA_1106100	conserved Plasmodium protein unknown function	1.5885	0.000104383	15214	0.348334	4.56029	5.11e-06
PBANKA_0801800	conserved Plasmodium protein unknown function	1.5882	2.06e-05	44559.3	0.320329	4.95802	7.12e-07
PBANKA_1356000	AP2 domain transcription factor putative	1.58529	4.69e-05	1973.08	0.332426	4.76885	1.85e-06
PBANKA_1216700	WD repeat-containing protein putative	1.57849	0.000371462	4678.35	0.373772	4.22314	2.41e-05
PBANKA_0514300	conserved Plasmodium protein unknown function	1.57835	2.57e-06	23437	0.291275	5.41875	6e-08
PBANKA_0306100	6-cysteine protein	1.57187	0.000434167	5223.43	0.376067	4.17975	2.92e-05
PBANKA_0409400	protein kinase putative	1.56744	3.13e-07	31088.5	0.267952	5.84971	4.92e-09
PBANKA_1407400	mRNA-decapping enzyme 2 putative	1.56242	0.000440997	8568.85	0.374185	4.17553	2.97e-05
PBANKA_1138400	calpain putative	1.56009	8.79e-06	8964.66	0.302579	5.15599	2.52e-07
PBANKA_1104600	conserved Plasmodium protein unknown function	1.55583	0.000170243	1421.92	0.350982	4.4328	9.3e-06
PBANKA_0509700	conserved Plasmodium protein unknown function	1.55507	7.03e-06	10230.3	0.298804	5.20431	1.95e-07
PBANKA_1230100	ribonuclease putative	1.54211	3.7e-07	18509.4	0.26498	5.81972	5.89e-09
PBANKA_0916800	conserved Plasmodium protein unknown function	1.53389	0.00573463	299.652	0.454244	3.3768	0.000733353
PBANKA_0902300	conserved Plasmodium protein unknown function	1.52661	0.000279369	8333.03	0.354962	4.30076	1.7e-05
PBANKA_1031100	plastid replication-repair enzyme putative	1.52132	0.000479857	1156.52	0.366839	4.14711	3.37e-05
PBANKA_1411200	conserved Plasmodium protein unknown function	1.52126	2.08e-07	18815.7	0.2567	5.92622	3.1e-09
PBANKA_1126900	eukaryotic translation initiation factor 2-alpha kinase	1.5173	1.17e-06	4366.58	0.271774	5.58297	2.36e-08
PBANKA_1003400	lysine decarboxylase putative	1.51509	1.64e-05	22099	0.302498	5.00859	5.48e-07
PBANKA_1418100	ACDC domain-containing protein putative	1.51265	4.97e-07	10162.6	0.262325	5.76632	8.1e-09
PBANKA_1454800	RNA-binding protein putative	1.50972	3.19e-06	18521.5	0.280778	5.37692	7.58e-08
PBANKA_1341000	conserved Plasmodium protein unknown function	1.50158	0.000140043	10194.6	0.334504	4.48899	7.16e-06
PBANKA_1212000	conserved Plasmodium protein unknown function	1.50045	8.58e-07	5889.13	0.265641	5.64842	1.62e-08
PBANKA_MIT01800	cytochrome c oxidase subunit I	1.49994	2.28e-06	3718.83	0.275327	5.44785	5.1e-08
PBANKA_0621600	conserved Plasmodium protein unknown function	1.49939	3.18e-05	3006.7	0.308664	4.85768	1.19e-06
PBANKA_1362300	conserved Plasmodium protein unknown function	1.49374	0.000681897	3548.97	0.369639	4.04108	5.32e-05
PBANKA_1351300	conserved Plasmodium protein unknown function	1.48663	6.1e-05	12085.2	0.316043	4.7039	2.55e-06
PBANKA_1228100	AP2 domain transcription factor putative	1.48638	9.45e-06	19440.1	0.2894	5.13607	2.81e-07
PBANKA_1002300	conserved Plasmodium protein unknown function	1.48572	0.000955557	600.997	0.376634	3.94473	7.99e-05
PBANKA_1341800	conserved Plasmodium protein unknown function	1.48428	4.78e-05	9400.7	0.311625	4.76303	1.91e-06
PBANKA_1145100	conserved Plasmodium protein unknown function	1.48029	8.44e-07	2198.42	0.261853	5.65314	1.58e-08
PBANKA_MIT01900	cytochrome b	1.47929	3.88e-05	4519.83	0.307283	4.81409	1.48e-06
PBANKA_0403600	conserved Plasmodium protein unknown function	1.4774	1.46e-06	15369.1	0.266781	5.53787	3.06e-08
PBANKA_0820800	regulator of chromosome condensation putative	1.47636	1.01e-05	4278.25	0.288608	5.11547	3.13e-07
PBANKA_0914100	conserved Plasmodium protein unknown function	1.47567	4.36e-05	5024.86	0.308228	4.78758	1.69e-06
PBANKA_0110500	leucine-rich repeat protein	1.4685	3.39e-08	43539.1	0.234507	6.26206	3.8e-10
PBANKA_0941800	histone H2B putative	1.46729	1.2e-06	21521.4	0.263091	5.57711	2.45e-08
PBANKA_0827300	conserved Plasmodium protein unknown function	1.46546	0.000173481	2657.94	0.330956	4.42796	9.51e-06
PBANKA_1034300	AP2 domain transcription factor AP2-G2	1.46527	4.08e-06	7350.32	0.275188	5.32463	1.01e-07
PBANKA_1038200	nuclear formin-like protein MISFIT	1.46502	9.43e-05	14005.4	0.319344	4.58759	4.48e-06
PBANKA_1302000	conserved Plasmodium protein unknown function	1.46491	0.000545161	5150.94	0.356735	4.10644	4.02e-05
PBANKA_0407400	serine/threonine protein kinase putative	1.45883	0.000540716	12054.5	0.354929	4.11019	3.95e-05
PBANKA_1446500	asparagine-rich protein putative	1.4586	0.000418123	3686.89	0.348033	4.19097	2.78e-05
PBANKA_0605600	conserved Plasmodium protein unknown function	1.45813	2.5e-06	43151.8	0.268615	5.42832	5.69e-08
PBANKA_0212700	RING zinc finger protein putative	1.45659	7.59e-08	13844.8	0.238228	6.11427	9.7e-10
PBANKA_1448700	bromodomain protein putative	1.4533	5.96e-05	6738.75	0.308461	4.71146	2.46e-06
PBANKA_1353100	conserved Plasmodium protein unknown function	1.45314	4.09e-06	22572.1	0.273005	5.32275	1.02e-07
PBANKA_0414700	zinc finger protein putative	1.45007	8.02e-05	2302.17	0.312504	4.64015	3.48e-06
PBANKA_1140300	conserved Plasmodium protein unknown function	1.44981	9.13e-07	6337.51	0.257245	5.63592	1.74e-08
PBANKA_1329800	AP2 domain transcription factor AP2-SP	1.44821	0.000256452	1863.01	0.335148	4.32112	1.55e-05
PBANKA_0408300	phd finger protein putative	1.44777	0.000137063	16740.2	0.32207	4.49521	6.95e-06
PBANKA_1327900	conserved Plasmodium protein unknown function	1.44626	2.35e-05	7278.86	0.293426	4.92888	8.27e-07
PBANKA_1437500	AP2 domain transcription factor AP2-G	1.44504	0.000100167	6365.62	0.316039	4.57233	4.82e-06
PBANKA_0521500	conserved Plasmodium protein unknown function	1.44005	0.0025827	1648.2	0.395455	3.64149	0.000271061
PBANKA_0803200	inositol-phosphate phosphatase putative	1.43414	0.000675096	7716.65	0.354633	4.04402	5.25e-05
PBANKA_0522600	erythrocyte membrane-associated antigen putative	1.43229	6.08e-05	8589.28	0.304333	4.70634	2.52e-06
PBANKA_1122700	tyrosine kinase-like protein putative	1.42863	0.000179747	5126.05	0.323534	4.4157	1.01e-05
PBANKA_0621300	conserved Plasmodium protein unknown function	1.42613	0.000334445	13726.6	0.33558	4.24976	2.14e-05
PBANKA_1320200	conserved Plasmodium protein unknown function	1.42242	8.54e-08	22423.7	0.233544	6.0906	1.12e-09
PBANKA_1306600	conserved Plasmodium protein unknown function	1.42025	0.000519181	5864.22	0.344601	4.12143	3.77e-05
PBANKA_0807900	conserved Plasmodium protein unknown function	1.41727	2.28e-06	22071	0.260174	5.44739	5.11e-08
PBANKA_0941900	histone H4 putative	1.41528	9.68e-06	16766.1	0.275859	5.13046	2.89e-07
PBANKA_0801600	conserved Plasmodium protein unknown function	1.41127	0.000727316	2933.38	0.350801	4.02299	5.75e-05
PBANKA_1202500	WD repeat-containing protein putative	1.41016	0.000353527	1762.69	0.332927	4.23564	2.28e-05
PBANKA_1439600	conserved Plasmodium protein unknown function	1.40783	0.00448978	2995.71	0.406828	3.46051	0.000539162
PBANKA_1412600	telomerase reverse transcriptase	1.40421	0.00050251	2212.14	0.339884	4.13145	3.6e-05
PBANKA_0901800	conserved Plasmodium protein unknown function	1.39987	0.000117314	1687.53	0.308919	4.53151	5.86e-06
PBANKA_0305500	conserved Plasmodium protein unknown function	1.39832	0.00254294	997.352	0.383373	3.64742	0.00026489
PBANKA_0615800	exported serine/threonine protein kinase	1.3966	2.64e-05	15330.4	0.284932	4.90152	9.51e-07
PBANKA_1004500	conserved Plasmodium protein unknown function	1.39618	6.58e-07	12354.2	0.244646	5.70691	1.15e-08
PBANKA_0108400	conserved Plasmodium protein unknown function	1.3929	3.07e-05	2919.67	0.286251	4.86602	1.14e-06
PBANKA_1362100	tyrosine kinase-like protein putative	1.3929	0.00527529	4378.38	0.408758	3.40764	0.000655264
PBANKA_0606600	conserved Plasmodium protein unknown function	1.39141	3.46e-06	2603.47	0.259631	5.3592	8.36e-08
PBANKA_0818000	merozoite organizing protein putative	1.38013	2.74e-05	9832.64	0.282095	4.89244	9.96e-07
PBANKA_0216801	reticulocyte binding protein putative	1.37911	0.000866539	92.4581	0.346798	3.9767	6.99e-05
PBANKA_0502500	serine/threonine protein phosphatase 8	1.37544	6.1e-06	43313.5	0.262839	5.23301	1.67e-07
PBANKA_1108100	guanidine nucleotide exchange factor putative	1.37059	2.64e-05	2172.26	0.279688	4.90041	9.56e-07
PBANKA_0918900	conserved Plasmodium protein unknown function	1.3698	0.000103488	2265.22	0.300147	4.56379	5.02e-06
PBANKA_1009200	conserved Plasmodium protein unknown function	1.3686	9.29e-05	35426	0.297817	4.59543	4.32e-06
PBANKA_0909600	AP2 domain transcription factor putative	1.3684	0.000284291	10736.2	0.318515	4.29617	1.74e-05
PBANKA_0831500	conserved Plasmodium protein unknown function	1.36509	0.000444689	3829.69	0.327126	4.17297	3.01e-05
PBANKA_0601600	conserved protein unknown function	1.35996	2.41e-09	14046.6	0.203644	6.67811	2.42e-11
PBANKA_1306800	protein transport protein SEC7 putative	1.35921	9.4e-06	3307.55	0.264517	5.13846	2.77e-07
PBANKA_0932800	conserved Plasmodium protein unknown function	1.35718	0.00250316	2640.69	0.371435	3.65388	0.000258304
PBANKA_0617400	conserved Plasmodium protein unknown function	1.35697	0.00197739	956.126	0.36353	3.73277	0.000189387
PBANKA_0308300	GAF domain-related protein putative	1.35494	0.00122597	5646.82	0.350032	3.87091	0.000108429
PBANKA_0106300	conserved Plasmodium protein unknown function	1.35411	0.00135646	81590.7	0.352754	3.83867	0.000123702
PBANKA_1220600	conserved Plasmodium protein unknown function	1.35149	0.00258311	5562.3	0.37119	3.64097	0.000271612
PBANKA_0807500	conserved Plasmodium protein unknown function	1.35022	3.23e-06	8461.88	0.2513	5.37295	7.75e-08
PBANKA_1015300	rRNA (adenosine-2'-O-)-methyltransferase putative	1.34955	8.05e-05	1515.73	0.290955	4.63836	3.51e-06
PBANKA_1344500	conserved Plasmodium protein unknown function	1.34766	0.000433209	2457.67	0.322335	4.18092	2.9e-05
PBANKA_1140100	conserved Plasmodium protein unknown function	1.3439	0.000581593	2740.08	0.328809	4.08718	4.37e-05
PBANKA_1119000	conserved Plasmodium protein unknown function	1.34131	0.000974866	926.452	0.340614	3.9379	8.22e-05
PBANKA_1233500	mRNA-binding protein PUF1	1.33662	0.000151583	11827.8	0.2991	4.46882	7.87e-06
PBANKA_0311400	serine/threonine protein kinase putative	1.33306	8.68e-05	15255.4	0.288767	4.61638	3.91e-06
PBANKA_0307100	conserved Plasmodium protein unknown function	1.32336	2.86e-05	14228.3	0.271038	4.88256	1.05e-06
PBANKA_0401100	serine/threonine protein kinase putative	1.32317	8.59e-06	9070.47	0.256348	5.16161	2.45e-07
PBANKA_0927200	conserved Plasmodium protein unknown function	1.32239	0.00100622	3216.65	0.336509	3.92974	8.5e-05
PBANKA_1028200	atypical protein kinase ABC-1 family putative	1.31597	0.00041177	34662	0.313589	4.19646	2.71e-05
PBANKA_1450800	conserved Plasmodium protein unknown function	1.31531	5.56e-06	2661.31	0.250397	5.25291	1.5e-07
PBANKA_0401700	conserved Plasmodium protein unknown function	1.31388	0.00401901	2245.61	0.37549	3.4991	0.000466831
PBANKA_1215400	conserved Plasmodium protein unknown function	1.31352	0.000192264	6267.46	0.298758	4.39659	1.1e-05
PBANKA_1129100	DNA polymerase epsilon catalytic subunit A putative	1.31251	0.00118187	9057.9	0.338148	3.88146	0.000103832
PBANKA_0100800	conserved Plasmodium protein unknown function	1.31158	0.000225365	22136.4	0.300974	4.35778	1.31e-05
PBANKA_1303900	conserved Plasmodium protein unknown function	1.31027	8.13e-05	53014.2	0.282674	4.63525	3.57e-06
PBANKA_1331400	conserved Plasmodium protein unknown function	1.30988	4.75e-06	13632.9	0.247805	5.28595	1.25e-07
PBANKA_0301000	repetitive organellar protein putative	1.30891	0.00011386	25071.9	0.288339	4.53948	5.64e-06
PBANKA_1411500	conserved Plasmodium protein unknown function	1.30728	0.000880734	515.73	0.329183	3.97127	7.15e-05
PBANKA_1300800	cysteine repeat modular protein 4	1.30609	1.03e-06	1877.72	0.232774	5.61101	2.01e-08
PBANKA_1225900	conserved Plasmodium protein unknown function	1.30524	9.3e-06	112966	0.253861	5.14155	2.72e-07
PBANKA_0521300	zinc finger protein putative	1.303	0.0001854	6824.72	0.295683	4.40673	1.05e-05
PBANKA_0943100	CCR4-NOT transcription complex subunit 1 putative	1.30113	0.000152192	6576.5	0.291346	4.46594	7.97e-06
PBANKA_1447900	conserved Plasmodium protein unknown function	1.29969	0.000284313	16359.9	0.302574	4.29545	1.74e-05
PBANKA_0806300	P-type ATPase putative	1.29951	0.000946987	3518.43	0.329089	3.9488	7.85e-05
PBANKA_0610100	lysine-specific histone demethylase 1 putative	1.2992	8.06e-06	6884.05	0.250993	5.17624	2.26e-07
PBANKA_0503500	zinc finger protein putative	1.29814	0.000239891	45857.4	0.299101	4.34015	1.42e-05
PBANKA_1240000	structural maintenance of chromosomes protein 6 putative	1.29778	4.09e-05	3023.54	0.270288	4.80148	1.57e-06
PBANKA_1220500	conserved protein unknown function	1.29773	0.0001854	4519.71	0.294446	4.40736	1.05e-05
PBANKA_0316600	reticulocyte binding protein putative	1.29729	0.00344876	684.489	0.365369	3.55062	0.000384325
PBANKA_1360800	conserved Plasmodium protein unknown function	1.29656	0.000202373	1664.53	0.295699	4.38471	1.16e-05
PBANKA_0418000	ATP-dependent RNA helicase DDX60 putative	1.29606	0.000948111	3787.77	0.328287	3.94795	7.88e-05
PBANKA_0827600	conserved Plasmodium protein unknown function	1.29304	0.000955557	7164.51	0.327843	3.94409	8.01e-05
PBANKA_1134300	patatin-like phospholipase putative	1.29061	0.00473676	2887.26	0.374756	3.44386	0.000573476
PBANKA_1425400	conserved protein unknown function	1.29012	0.00216348	1621.74	0.348489	3.70203	0.000213882
PBANKA_1344000	DNA-directed RNA polymerase III subunit RPC1 putative	1.28784	1.38e-06	2056.85	0.232001	5.55103	2.84e-08
PBANKA_0519900	conserved Plasmodium protein unknown function	1.28765	0.000267851	8734.45	0.298704	4.31079	1.63e-05
PBANKA_0819800	gamma-glutamylcysteine synthetase	1.27997	0.000167483	4453.08	0.288419	4.43787	9.09e-06
PBANKA_1244200	conserved Plasmodium protein unknown function	1.27837	0.000104358	9539.24	0.280273	4.56118	5.09e-06
PBANKA_0508000	conserved Plasmodium protein unknown function	1.27741	0.00715083	54.4466	0.387295	3.29828	0.000972775
PBANKA_1108500	conserved Plasmodium protein unknown function	1.27721	0.0020555	40930.7	0.343519	3.71803	0.000200783
PBANKA_0508100	chromodomain-helicase-DNA-binding protein 1 putative	1.27324	1.5e-05	22099.9	0.253239	5.02781	4.96e-07
PBANKA_1001000	conserved Plasmodium protein unknown function	1.27197	0.000317447	1866.02	0.298215	4.26528	2e-05
PBANKA_0504800	conserved Plasmodium protein unknown function	1.27101	1.72e-05	7027.9	0.254409	4.99591	5.86e-07
PBANKA_0622400	kinesin-19 putative	1.26963	5.88e-05	88841	0.269257	4.71529	2.41e-06
PBANKA_0907900	conserved Plasmodium protein unknown function	1.26743	0.00140054	128592	0.33099	3.82922	0.000128548
PBANKA_0825500	conserved Plasmodium protein unknown function	1.26633	0.00314462	34928.6	0.353633	3.58091	0.000342398
PBANKA_0618200	phosphoinositide-binding protein putative	1.26401	1.52e-06	7231.59	0.228606	5.52919	3.22e-08
PBANKA_1401000	conserved Plasmodium protein unknown function	1.26329	0.00339698	7811.5	0.355258	3.55599	0.000376552
PBANKA_1412000	conserved Plasmodium protein unknown function	1.26326	0.00318458	3626.48	0.353149	3.57714	0.000347374
PBANKA_1331200	rab GTPase activator putative	1.2621	0.000167483	6366.06	0.284349	4.43857	9.06e-06
PBANKA_1306300	conserved Plasmodium protein unknown function	1.26073	0.000531995	5150.77	0.306406	4.11456	3.88e-05
PBANKA_1316300	conserved Plasmodium protein unknown function	1.26072	1.3e-05	4545.96	0.249034	5.06245	4.14e-07
PBANKA_0415400	conserved Plasmodium protein unknown function pseudogene	1.26072	0.00961052	2228.23	0.394864	3.19278	0.00140909
PBANKA_1233400	WD repeat-containing protein 26 putative	1.25836	6.78e-05	7447.59	0.268927	4.6792	2.88e-06
PBANKA_1212700	SPRY domain-containing protein putative	1.25158	1.38e-05	20855.6	0.247933	5.04806	4.46e-07
PBANKA_0506100	PHAX domain-containing protein putative	1.2452	0.000108358	7393.7	0.273574	4.55159	5.32e-06
PBANKA_0908500	myosin K putative	1.24422	0.000544745	9320.31	0.302935	4.10724	4e-05
PBANKA_1121000	conserved Plasmodium protein unknown function	1.24014	0.000158603	15635	0.278512	4.45272	8.48e-06
PBANKA_0920400	conserved Plasmodium protein unknown function	1.23437	0.00100911	4715.13	0.314254	3.92793	8.57e-05
PBANKA_1005400	conserved Plasmodium protein unknown function	1.23423	0.000685701	3145.45	0.305563	4.03918	5.36e-05
PBANKA_0911650	U2 spliceosomal RNA	1.23393	0.000955557	238.26	0.312877	3.94382	8.02e-05
PBANKA_1230700	protein phosphatase putative	1.2327	0.00182507	651.915	0.328226	3.75565	0.000172894
PBANKA_0930100	conserved Plasmodium protein unknown function	1.23241	2.37e-06	7980.78	0.226579	5.4392	5.35e-08
PBANKA_1340900	conserved Plasmodium protein unknown function	1.23148	0.000587212	1006.44	0.301558	4.08373	4.43e-05
PBANKA_0908400	conserved Plasmodium protein unknown function	1.22842	0.00767827	2109.46	0.375359	3.27266	0.00106542
PBANKA_1138700	conserved Plasmodium protein unknown function	1.22413	0.00110421	1433.04	0.313782	3.90123	9.57e-05
PBANKA_0303700	DNA repair protein RAD2 putative	1.22319	0.000333864	7161.39	0.287726	4.25123	2.13e-05
PBANKA_1312100	conserved Plasmodium protein unknown function	1.22227	0.00715083	4558.98	0.370618	3.29793	0.000974006
PBANKA_1461600	conserved Plasmodium protein unknown function	1.22023	0.000333864	6676.29	0.28702	4.25137	2.12e-05
PBANKA_0209700	zinc-carboxypeptidase putative	1.21947	5e-06	6237.84	0.231237	5.27369	1.34e-07
PBANKA_0309200	conserved Plasmodium protein unknown function	1.21891	0.00402675	2410.16	0.348623	3.49634	0.000471687
PBANKA_1014400	acid phosphatase putative	1.21585	0.00102937	3481.7	0.310004	3.92204	8.78e-05
PBANKA_1415700	AP2 domain transcription factor putative	1.21415	0.00537511	8191.67	0.35701	3.40088	0.000671685
PBANKA_0515900	mRNA-decapping enzyme subunit 1 putative	1.21009	3.19e-06	11704.3	0.225065	5.37662	7.59e-08
PBANKA_1448800	helicase putative	1.20745	0.00335774	2782.16	0.339218	3.55951	0.000371542
PBANKA_0714100	trafficking protein particle complex subunit 2-like protein putative	1.20653	0.000114229	3501.6	0.265874	4.53796	5.68e-06
PBANKA_1213000	transcriptional coactivator ADA2 putative	1.2062	0.000448454	12819	0.289276	4.16973	3.05e-05
PBANKA_0717300	cdc2-related protein kinase 3	1.20239	0.000741143	11754.2	0.299341	4.0168	5.9e-05
PBANKA_1228500	sentrin-specific protease 2 putative	1.20234	9.79e-06	7289.73	0.234569	5.12575	2.96e-07
PBANKA_1026500	metacaspase-like protein	1.1965	0.00818431	8073.51	0.367817	3.25297	0.00114207
PBANKA_1016200	protein kinase putative	1.19437	0.00113339	4578.89	0.306822	3.89272	9.91e-05
PBANKA_0210600	ubiquitin carboxyl-terminal hydrolase putative	1.19272	1.94e-05	11753.4	0.239929	4.97116	6.66e-07
PBANKA_1454600	conserved Plasmodium protein unknown function	1.189	0.00296787	4402.53	0.330341	3.5993	0.000319069
PBANKA_1329600	conserved Plasmodium protein unknown function	1.18428	0.00134072	5600.86	0.308119	3.84357	0.000121255
PBANKA_0304500	conserved Plasmodium protein unknown function	1.1789	0.000170243	6855.24	0.265938	4.43301	9.29e-06
PBANKA_1403800	conserved Plasmodium protein unknown function	1.17466	0.00100911	4368.62	0.299024	3.92831	8.55e-05
PBANKA_0418100	conserved Plasmodium protein unknown function	1.16536	0.000308356	4073.13	0.272716	4.27316	1.93e-05
PBANKA_0942700	chromatin remodeling protein putative	1.16525	2.58e-05	10310.8	0.237376	4.90887	9.16e-07
PBANKA_0104600	DNA repair protein RAD50 putative	1.1624	0.000309185	9251.79	0.272105	4.27186	1.94e-05
PBANKA_0104800	conserved Plasmodium protein unknown function	1.15999	0.0041121	2459.99	0.332518	3.48851	0.000485726
PBANKA_0604500	high mobility group protein B3 putative	1.1568	4.5e-05	7669.15	0.242005	4.78007	1.75e-06
PBANKA_0705600	conserved Plasmodium protein unknown function	1.15476	3.75e-05	63674.5	0.239493	4.8217	1.42e-06
PBANKA_0503300	conserved Plasmodium protein unknown function	1.1525	9.67e-05	52862.9	0.251556	4.58147	4.62e-06
PBANKA_1215800	conserved Plasmodium protein unknown function	1.14563	0.00648348	2909.9	0.343586	3.33434	0.000855034
PBANKA_1136700	guanylyl cyclase beta	1.14417	2.01e-06	14422	0.20892	5.47661	4.34e-08
PBANKA_0804100	conserved Plasmodium protein unknown function	1.13621	8.86e-06	9935.32	0.220481	5.15333	2.56e-07
PBANKA_1457200	double C2-like domain-containing protein putative	1.12952	5.82e-05	12819.7	0.239388	4.71836	2.38e-06
PBANKA_1001800	AP2 domain transcription factor AP2-SP2	1.12659	0.00128174	1003.08	0.292145	3.85628	0.000115125
PBANKA_1109000	RNA polymerase I putative	1.12209	1.03e-06	7017.91	0.200109	5.60739	2.05e-08
PBANKA_0105300	conserved Plasmodium protein unknown function	1.1208	0.000511503	5529.68	0.271677	4.12548	3.7e-05
PBANKA_0210400	DNA mismatch repair protein PMS1 putative	1.11633	0.000100167	13994	0.244115	4.57295	4.81e-06
PBANKA_1216800	conserved Plasmodium protein unknown function	1.11449	4.99e-05	17999	0.234523	4.75216	2.01e-06
PBANKA_1225000	serine/threonine protein kinase FIKK family	1.11355	0.00158255	5523.9	0.293357	3.79588	0.00014712
PBANKA_0106500	conserved Plasmodium protein unknown function	1.11324	0.00305498	550.862	0.310146	3.5894	0.000331437
PBANKA_1416900	structural maintenance of chromosomes protein 2 putative	1.11179	0.000581224	16548.1	0.271968	4.08793	4.35e-05
PBANKA_1013300	mitogen-activated protein kinase 1	1.11163	0.002253	1774.01	0.3014	3.68822	0.000225832
PBANKA_0939000	mechanosensitive ion channel protein putative	1.11038	0.000920735	43597	0.280515	3.95838	7.55e-05
PBANKA_1243900	conserved Plasmodium protein unknown function	1.10738	0.00132934	19405.7	0.287869	3.84682	0.000119662
PBANKA_0622200	conserved Plasmodium protein unknown function	1.10444	0.000501648	2569.79	0.26722	4.13308	3.58e-05
PBANKA_0502800	tRNA wybutosine-synthesizing protein putative	1.10412	0.00186087	9506.39	0.294492	3.74922	0.000177382
PBANKA_1449900	CCR4-NOT transcription complex subunit 4 putative	1.10048	2.55e-06	5779.51	0.202993	5.42126	5.92e-08
PBANKA_1121700	leucine--tRNA ligase putative	1.09777	0.00509004	6944.85	0.321149	3.41825	0.000630252
PBANKA_1142100	conserved Plasmodium protein unknown function	1.09642	0.00127114	2864.38	0.284093	3.85938	0.000113673
PBANKA_0914200	conserved Plasmodium protein unknown function	1.09635	0.000161021	2199.5	0.246487	4.4479	8.67e-06
PBANKA_1436200	histone-lysine N-methyltransferase H3 lysine-4 specific putative	1.09532	0.000709773	7711.01	0.271837	4.02932	5.59e-05
PBANKA_0906700	conserved Plasmodium protein unknown function	1.09488	0.00692155	4732.12	0.330666	3.31115	0.000929131
PBANKA_1458800	kinesin putative	1.09142	0.00847288	18598.7	0.337031	3.23833	0.00120232
PBANKA_1220800	conserved Plasmodium protein unknown function	1.09075	0.000660039	2246.06	0.269327	4.04989	5.12e-05
PBANKA_0208800	ubiquitin carboxyl-terminal hydrolase 1 putative	1.08975	0.000459421	10221.4	0.261901	4.16094	3.17e-05
PBANKA_1314100	zinc finger protein putative	1.08926	0.00909091	2077.06	0.338878	3.21433	0.0013075
PBANKA_1347400	apurinic/apyrimidinic endonuclease Apn1 putative	1.08888	0.00224048	960.842	0.295038	3.69063	0.000223695
PBANKA_0925300	conserved Plasmodium protein unknown function	1.08698	9.34e-05	6966.09	0.23675	4.59127	4.41e-06
PBANKA_0106700	conserved Plasmodium protein unknown function	1.08279	0.000866539	1508.22	0.272312	3.97629	7e-05
PBANKA_0717200	conserved Plasmodium protein unknown function	1.08104	0.00186087	10753.7	0.288312	3.74956	0.000177143
PBANKA_0718300	DNA helicase MCM9 putative	1.07773	0.00488986	388.977	0.313967	3.43262	0.000597778
PBANKA_0903800	serine/threonine protein kinase putative	1.07591	0.00405225	47519.7	0.307934	3.49397	0.0004759
PBANKA_0924500	structural maintenance of chromosomes protein 5 putative	1.0728	0.00541785	1661.79	0.315767	3.39743	0.000680208
PBANKA_1019700	conserved Plasmodium protein unknown function	1.07178	8.65e-05	7965.64	0.232095	4.61786	3.88e-06
PBANKA_1027300	conserved Plasmodium protein unknown function	1.07048	0.00402675	8340.31	0.306147	3.49661	0.000471206
PBANKA_1432500	DNA-binding chaperone putative	1.07037	0.000783806	2915.84	0.26743	4.00242	6.27e-05
PBANKA_1321100	conserved Plasmodium protein unknown function	1.07028	0.0058895	2365.86	0.317894	3.36679	0.000760495
PBANKA_0939100	AP2 domain transcription factor putative	1.06883	0.00389289	16661.1	0.304523	3.50985	0.000448355
PBANKA_1344100	myosin F putative	1.06772	0.00856452	5445.58	0.330148	3.23407	0.00122038
PBANKA_1451800	conserved Plasmodium protein unknown function	1.0645	0.00962691	3459.53	0.33363	3.19065	0.00141952
PBANKA_0300100	PIR protein	1.06193	1.09e-05	516.378	0.20821	5.10027	3.39e-07
PBANKA_1308400	GCN2 alpha-related protein kinase putative	1.05839	0.00285228	2229.62	0.293099	3.61105	0.000304961
PBANKA_1009500	NAD(P)H-dependent glutamate synthase putative	1.05134	2.98e-05	22969.8	0.215758	4.87277	1.1e-06
PBANKA_1453700	AP2 domain transcription factor putative	1.05002	0.00238381	8058.29	0.286081	3.67035	0.000242223
PBANKA_1245300	formin 1 putative	1.04935	0.00256177	5200.07	0.287896	3.64487	0.000267523
PBANKA_0506000	schizont egress antigen-1	1.0487	4.67e-05	4514.6	0.219782	4.77153	1.83e-06
PBANKA_1038900	condensin complex subunit 1 putative	1.04843	0.00367237	8922.46	0.297015	3.52989	0.00041574
PBANKA_1015600	apicoplast ribosomal protein L15 precursor putative	1.04763	0.000464839	467.796	0.252017	4.15697	3.23e-05
PBANKA_1213300	conserved Plasmodium protein unknown function	1.04521	0.00476018	20602.3	0.303735	3.44121	0.000579118
PBANKA_0315300	conserved Plasmodium protein unknown function	1.0443	0.00100923	2989.76	0.265904	3.92735	8.59e-05
PBANKA_1036000	conserved Plasmodium protein unknown function	1.04321	0.00112126	6089.36	0.267735	3.89642	9.76e-05
PBANKA_0609500	kinesin-7 putative	1.03981	8.2e-05	91196.1	0.224452	4.63265	3.61e-06
PBANKA_1231400	sporozoite surface antigen MB2 putative	1.03401	0.0049737	5261.47	0.301748	3.42674	0.000610871
PBANKA_1202600	E3 ubiquitin-protein ligase putative	1.03003	0.000909658	45329.9	0.259949	3.96241	7.42e-05
PBANKA_1364700	conserved Plasmodium protein unknown function	1.029	0.00107932	19211.7	0.26328	3.90839	9.29e-05
PBANKA_0901100	serine/threonine protein kinase putative	1.02834	0.00370711	1431.69	0.291568	3.52693	0.000420402
PBANKA_1317100	gamma-tubulin complex component putative	1.02544	0.00798683	1674.21	0.314446	3.2611	0.0011098
PBANKA_1108300	pre-mRNA-processing ATP-dependent RNA helicase PRP5 putative	1.02424	0.000178701	13162.5	0.231769	4.41925	9.9e-06
PBANKA_0503200	eukaryotic translation initiation factor subunit eIF2A putative	1.02218	3.97e-05	7377.13	0.212573	4.8086	1.52e-06
PBANKA_0719400	LETM1-like protein putative	1.02017	0.00137487	2617.05	0.266027	3.83483	0.000125651
PBANKA_0718400	histone acetyltransferase putative	1.01939	0.000214355	5208.57	0.233195	4.37142	1.23e-05
PBANKA_1433800	conserved Plasmodium protein unknown function	1.01595	0.00122597	3290.88	0.262438	3.87122	0.000108294
PBANKA_1244700	conserved Plasmodium protein unknown function	1.0157	0.00544617	2540.71	0.299151	3.39528	0.000685579
PBANKA_1421500	conserved Plasmodium protein unknown function	1.01261	0.000379147	74427.4	0.240078	4.21784	2.47e-05
PBANKA_0703100	conserved Plasmodium protein unknown function	1.01063	0.000334445	2696.69	0.237825	4.24946	2.14e-05
PBANKA_0702500	leucine--tRNA ligase putative	1.00973	0.00586087	3155.94	0.299659	3.36961	0.000752748
PBANKA_0910000	conserved Plasmodium protein unknown function	1.00908	0.000560437	7375.14	0.246187	4.09882	4.15e-05
PBANKA_1109400	phosphatidylinositol 4-kinase putative	1.0088	0.00869075	6466.54	0.31237	3.2295	0.00124007
PBANKA_1410600	GYF domain-containing protein putative	1.00459	0.00842711	1485.48	0.309994	3.24066	0.00119251
PBANKA_1125300	conserved Plasmodium protein unknown function	1.00206	0.000481158	14160.4	0.241729	4.14539	3.39e-05
PBANKA_0409300	phosphatidylinositol 3- and 4-kinase putative	1.00058	0.000238678	7083.05	0.230443	4.34199	1.41e-05
PBANKA_1452800	pre-mRNA-splicing factor CWC22 putative	1.0005	0.000152192	8866.54	0.22413	4.46395	8.05e-06
PBANKA_1446100	amino acid transporter putative	0.997344	0.00834545	5409.5	0.307383	3.24463	0.00117604
PBANKA_0607700	telomere repeat-binding zinc finger protein putative	0.993034	0.000756229	22022	0.247549	4.01146	6.03e-05
PBANKA_1332100	conserved Plasmodium protein unknown function	0.992776	0.000447466	3670.66	0.238025	4.17089	3.03e-05
PBANKA_0406400	zinc finger protein putative	0.990228	0.00171427	2439.28	0.262497	3.77234	0.000161724
PBANKA_0102400	conserved Plasmodium protein unknown function	0.984869	0.00125405	3906.12	0.254863	3.86431	0.000111406
PBANKA_1416800	conserved Plasmodium protein unknown function	0.983061	0.00835902	679.127	0.303061	3.24377	0.0011796
PBANKA_1035700	WD repeat-containing protein 65 putative	0.982715	0.00263204	6742.18	0.270299	3.63566	0.000277274
PBANKA_1125900	ankyrin-repeat protein putative	0.979475	0.00365074	28440.5	0.277322	3.53191	0.000412573
PBANKA_0919600	CCR4-NOT transcription complex subunit 2 putative	0.977723	0.000430814	4398.97	0.233746	4.18284	2.88e-05
PBANKA_1319300	ferlin putative	0.974383	2.58e-05	675.478	0.19856	4.90726	9.24e-07
PBANKA_0902500	oocyst rupture protein 1	0.973604	0.000920735	8159.71	0.245947	3.9586	7.54e-05
PBANKA_0702000	conserved Plasmodium protein unknown function	0.973001	0.00405225	24789.7	0.278497	3.49376	0.000476267
PBANKA_1019600	vacuolar protein sorting-associated protein 3 putative	0.972266	0.00016044	2510.4	0.218513	4.44946	8.61e-06
PBANKA_1105000	conserved Plasmodium protein unknown function	0.970197	0.000812104	640.888	0.242983	3.99286	6.53e-05
PBANKA_0312700	DEAD/DEAH box helicase putative	0.967875	0.000448691	66409.5	0.232163	4.16895	3.06e-05
PBANKA_1206200	histone deacetylase 2 putative	0.965834	0.00623979	5796.13	0.288599	3.34663	0.000817991
PBANKA_1343400	conserved Plasmodium protein unknown function	0.965721	0.00962691	7251.65	0.3027	3.19036	0.00142095
PBANKA_0302100	conserved Plasmodium protein unknown function	0.963485	0.00326162	4584.1	0.269888	3.56994	0.00035706
PBANKA_0513900	conserved Plasmodium protein unknown function	0.963402	0.00742539	14750.1	0.293316	3.28452	0.00102158
PBANKA_0815500	conserved Plasmodium protein unknown function	0.95809	0.00530517	10805.3	0.281322	3.40567	0.000660018
PBANKA_1114900	phosphatidylinositol 3-kinase putative	0.953899	0.00214097	5197.39	0.257415	3.70569	0.000210814
PBANKA_0615500	conserved Plasmodium protein unknown function	0.953251	0.00152996	8239.56	0.250437	3.80636	0.000141028
PBANKA_1219900	Cg7 protein putative	0.952199	0.000704366	4832.09	0.236144	4.03229	5.52e-05
PBANKA_1353400	secreted ookinete protein putative	0.951253	0.00825559	3691.19	0.29272	3.2497	0.00115526
PBANKA_1028000	ubiquitin carboxyl-terminal hydrolase putative	0.950836	0.00104441	5429.32	0.242685	3.91799	8.93e-05
PBANKA_1403300	NLI interacting factor-like phosphatase	0.944454	0.000464839	11755.1	0.227184	4.15722	3.22e-05
PBANKA_1346400	conserved Plasmodium protein unknown function	0.942261	3.54e-05	5562.77	0.194919	4.83411	1.34e-06
PBANKA_0824300	conserved Plasmodium protein unknown function	0.938452	0.00294104	9318.43	0.260526	3.60214	0.000315607
PBANKA_1030400	conserved Plasmodium protein unknown function	0.935058	0.000939609	10948.6	0.236547	3.95295	7.72e-05
PBANKA_1304300	zinc finger protein putative	0.934141	0.00236597	5100.56	0.254343	3.67276	0.000239945
PBANKA_0937200	RNA-binding protein putative	0.933014	0.00753681	5176.71	0.284599	3.27835	0.00104416
PBANKA_1203700	regulator of nonsense transcripts 1 putative	0.929529	0.00686738	10732.5	0.280471	3.31417	0.00091916
PBANKA_1438300	phospholipid-transporting ATPase putative	0.926813	0.00224244	7789.03	0.251175	3.68991	0.000224332
PBANKA_0205200	conserved Plasmodium protein unknown function	0.92514	0.000592503	16214	0.226715	4.08062	4.49e-05
PBANKA_0414000	conserved Plasmodium protein unknown function	0.922732	0.00700475	2380.83	0.279059	3.30658	0.000944429
PBANKA_1463700	DNA repair protein rhp16 putative	0.922441	0.0043406	10311.9	0.265763	3.47091	0.000518689
PBANKA_1223000	conserved Plasmodium protein unknown function	0.92035	0.00356148	1090.5	0.259965	3.54029	0.000399686
PBANKA_0715000	vacuolar protein sorting-associated protein 9 putative	0.918183	0.00311876	9500.29	0.256222	3.58354	0.000338969
PBANKA_0818400	conserved Plasmodium protein unknown function	0.916725	0.00461006	1504.36	0.265491	3.45294	0.000554511
PBANKA_1438200	DNA gyrase subunit A putative	0.915899	0.00595199	3131.48	0.272343	3.36304	0.000770904
PBANKA_1357600	conserved Plasmodium protein unknown function	0.912021	0.000472683	778.087	0.2197	4.15121	3.31e-05
PBANKA_1453000	conserved Plasmodium protein unknown function	0.905344	0.00304558	18638.2	0.252137	3.59068	0.000329818
PBANKA_1334900	conserved Plasmodium protein unknown function	0.897201	0.000225365	69384.2	0.205898	4.35751	1.32e-05
PBANKA_0300700	nucleic acid binding protein putative	0.89602	0.00911366	8191.68	0.278862	3.21313	0.00131295
PBANKA_1311600	calponin homology domain-containing protein putative	0.893203	0.007112	5033.19	0.270511	3.30191	0.000960288
PBANKA_1428700	eukaryotic translation initiation factor 3 subunit A putative	0.883672	0.00094367	19890	0.223703	3.95021	7.81e-05
PBANKA_1321400	large ribosomal subunit nuclear export factor putative	0.883091	0.00715083	1853.48	0.267803	3.29754	0.000975369
PBANKA_1330300	conserved Plasmodium protein unknown function	0.882095	0.00931804	2926.04	0.275308	3.20402	0.00135522
PBANKA_0508300	conserved Plasmodium protein unknown function	0.877455	0.00329533	2122.46	0.246137	3.5649	0.000363989
PBANKA_0209800	conserved Plasmodium protein unknown function	0.876819	0.00477345	807.294	0.254888	3.44002	0.00058167
PBANKA_0923000	DNA-directed RNA polymerase putative	0.873918	0.00569508	4755.93	0.258504	3.38068	0.000723078
PBANKA_1020000	conserved Plasmodium protein unknown function	0.872847	0.00908086	6656.23	0.271463	3.21535	0.00130288
PBANKA_1137300	conserved Plasmodium protein unknown function	0.86988	0.00021479	13030.4	0.199046	4.37024	1.24e-05
PBANKA_0913900	alpha/beta hydrolase putative	0.869417	0.00364089	3614.57	0.246047	3.53354	0.000410029
PBANKA_0316200	Plasmodium exported protein unknown function	0.867879	0.00541785	25213.9	0.255458	3.39735	0.000680426
PBANKA_0921600	RNA-binding protein putative	0.864921	0.000797554	7014.55	0.216353	3.99772	6.4e-05
PBANKA_0907700	conserved Plasmodium protein unknown function	0.862998	0.00420253	4606.88	0.24786	3.4818	0.000498059
PBANKA_1444200	conserved Plasmodium protein unknown function	0.862616	0.00234001	9280.4	0.234657	3.67607	0.000236853
PBANKA_1210200	PRE-binding protein putative	0.860725	0.000625651	101877	0.211659	4.06657	4.77e-05
PBANKA_0908000	conserved Plasmodium protein unknown function	0.860265	0.00034643	3612.15	0.202851	4.24088	2.23e-05
PBANKA_0102200	trophozoite exported protein 1 putative	0.859629	0.00920988	3256.2	0.267951	3.20816	0.00133587
PBANKA_1337600	conserved Plasmodium protein unknown function	0.857657	0.00645184	4715.72	0.257083	3.33611	0.000849594
PBANKA_0310500	conserved Plasmodium protein unknown function	0.852561	0.00645184	6267.15	0.255536	3.33637	0.000848815
PBANKA_1014800	ADP-dependent DNA helicase RecQ putative	0.85122	0.000395368	11378.1	0.202366	4.20634	2.6e-05
PBANKA_1407800	U4/U6 small nuclear ribonucleoprotein PRP3 putative	0.850774	0.000301702	4814.13	0.198806	4.27942	1.87e-05
PBANKA_0105600	translation initiation factor IF-2 putative	0.842131	0.000660039	4079.69	0.207935	4.04997	5.12e-05
PBANKA_0807000	DNA-directed RNA polymerase II subunit RPB1 putative	0.836686	0.00962691	10413.9	0.262231	3.19064	0.00141957
PBANKA_1358300	conserved Plasmodium protein unknown function	0.836507	0.00248837	16972.8	0.228717	3.65738	0.000254803
PBANKA_0102700	conserved Plasmodium protein unknown function	0.833375	0.00127476	8331.94	0.216004	3.85815	0.000114248
PBANKA_1004100	NYN domain-containing protein putative	0.832626	0.00227434	3495.91	0.225931	3.68532	0.000228417
PBANKA_0803100	DNA replication licensing factor MCM7 putative	0.831322	0.000329308	10111.8	0.195312	4.25638	2.08e-05
PBANKA_1314700	conserved Plasmodium protein unknown function	0.830513	0.00586087	2974.64	0.24649	3.36936	0.000753433
PBANKA_0705800	conserved Plasmodium protein unknown function	0.826265	0.00204211	3620	0.222072	3.7207	0.000198672
PBANKA_1450400	conserved Plasmodium protein unknown function	0.826228	0.00846138	9164.63	0.255079	3.23911	0.00119903
PBANKA_0506800	kelch protein K10 putative	0.825797	0.000941972	3603.68	0.208968	3.95178	7.76e-05
PBANKA_0605700	small subunit rRNA processing factor putative	0.825719	0.00373283	5621.68	0.23435	3.52344	0.000425988
PBANKA_0703500	conserved Plasmodium protein unknown function	0.822713	0.00432849	55062.1	0.236949	3.47211	0.00051639
PBANKA_0611600	ribonucleoside-diphosphate reductase large subunit putative	0.821284	0.00013886	55062.1	0.182848	4.49161	7.07e-06
PBANKA_1217200	conserved Plasmodium protein unknown function	0.818863	0.00919737	1724.92	0.255151	3.20933	0.00133044
PBANKA_0204400	cleavage and polyadenylation specificity factor subunit 5 putative	0.818624	0.0041652	4142.4	0.234924	3.48463	0.000492817
PBANKA_1130900	large subunit rRNA methyltransferase putative	0.816285	0.00267141	22626.5	0.224818	3.63087	0.000282472
PBANKA_1331300	conserved Plasmodium protein unknown function	0.814616	0.00385397	24374.5	0.231888	3.51298	0.000443116
PBANKA_0404300	P-loop containing nucleoside triphosphate hydrolase putative	0.813125	0.00256177	8791.3	0.223107	3.64455	0.000267857
PBANKA_0517400	pre-mRNA-splicing factor CEF1 putative	0.810666	0.00656478	4563.02	0.243531	3.3288	0.000872207
PBANKA_0605300	eukaryotic translation initiation factor 5 putative	0.80974	0.00054099	5419.16	0.197043	4.10945	3.97e-05
PBANKA_1411300	eukaryotic translation initation factor 4 gamma putative	0.80763	0.00270833	12651.7	0.222711	3.62636	0.000287441
PBANKA_1008700	conserved Plasmodium protein unknown function	0.807582	0.00329533	3614.48	0.226529	3.56503	0.000363819
PBANKA_0928300	conserved Plasmodium protein unknown function	0.803452	0.00911664	3881.07	0.25009	3.21265	0.00131518
PBANKA_0109200	transcription elongation factor SPT5 putative	0.803369	0.000564435	7407.81	0.196135	4.09601	4.2e-05
PBANKA_1116400	conserved Plasmodium protein unknown function	0.79958	0.00815633	1855.06	0.245696	3.25434	0.00113656
PBANKA_0412900	circumsporozoite- and TRAP-related protein	0.797891	0.00402675	3211.94	0.228098	3.49802	0.000468731
PBANKA_0203200	bromodomain protein putative	0.795945	0.00533788	3092.49	0.233857	3.40356	0.000665137
PBANKA_0716000	structural maintenance of chromosomes protein 3 putative	0.795594	0.000869775	31630.7	0.200158	3.97483	7.04e-05
PBANKA_0937900	conserved Plasmodium protein unknown function	0.793368	0.00618954	4809.44	0.236818	3.35012	0.000807755
PBANKA_1107700	SET domain protein putative	0.793093	0.00651262	2175.62	0.237975	3.33267	0.000860158
PBANKA_1357200	heat shock protein 110 putative	0.792324	0.00670033	6230.06	0.238459	3.32269	0.000891534
PBANKA_1218200	T-complex protein 1 subunit epsilon putative	0.790613	0.000133383	9325.77	0.175621	4.50182	6.74e-06
PBANKA_0110100	conserved Plasmodium protein unknown function	0.781728	0.00467829	12743.7	0.22669	3.44845	0.000563822
PBANKA_1012300	conserved Plasmodium protein unknown function	0.781471	0.00382039	2780.76	0.222248	3.51621	0.000437753
PBANKA_1110100	topoisomerase I putative	0.777576	0.00426454	7425.7	0.223663	3.47654	0.000507923
PBANKA_0903400	conserved protein unknown function	0.768659	0.00472344	1868.7	0.223119	3.44506	0.000570935
PBANKA_1020700	conserved Plasmodium protein unknown function	0.767982	0.00198661	2954.89	0.205853	3.73072	0.00019093
PBANKA_1114300	MORN repeat protein putative	0.764171	0.00209241	7103.33	0.205808	3.71302	0.0002048
PBANKA_1202100	MKT1 domain-containing protein putative	0.758882	0.00204077	4944.24	0.203925	3.72138	0.000198141
PBANKA_1222000	histone deacetylase complex subunit SAP18 putative	0.756729	0.00560933	1835.42	0.223536	3.38527	0.000711088
PBANKA_1313100	crossover junction endonuclease MUS81 putative	0.753917	0.00249178	20673.5	0.206211	3.65605	0.000256132
PBANKA_1454000	DNA gyrase subunit B putative	0.750653	0.00442604	2139.35	0.216624	3.46524	0.000529768
PBANKA_0919900	ATP-dependent 6-phosphofructokinase putative	0.750595	0.00303305	12419.3	0.208895	3.59318	0.000326672
PBANKA_1023100	conserved Plasmodium protein unknown function	0.750076	0.00402675	2092.98	0.214496	3.49693	0.000470652
PBANKA_0623100	tryptophan-rich protein	0.746371	0.00692989	11256.3	0.225462	3.3104	0.000931612
PBANKA_1011400	DNA topoisomerase 2 putative	0.745509	0.0049737	14367.3	0.217559	3.4267	0.000610959
PBANKA_1018800	conserved Plasmodium protein unknown function	0.737786	0.00250316	10182.5	0.201944	3.65341	0.000258778
PBANKA_1462700	THO complex subunit 2 putative	0.737176	0.00550793	3044.41	0.217384	3.39112	0.000696068
PBANKA_1317400	co-chaperone p23 putative	0.72288	0.00364204	6393.46	0.204608	3.533	0.000410875
PBANKA_0936700	ES2 protein putative	0.721307	0.00393336	4122.95	0.205724	3.50619	0.000454562
PBANKA_0702900	SET domain protein putative	0.720429	0.00538907	6139.72	0.211912	3.39966	0.000674693
PBANKA_1143700	secreted ookinete protein putative	0.717243	0.00745499	3152.42	0.218472	3.28299	0.00102711
PBANKA_0212900	conserved Plasmodium protein unknown function	0.711963	0.00222514	2033.15	0.192793	3.69288	0.000221727
PBANKA_0719700	conserved Plasmodium protein unknown function	0.701391	0.00586087	17071.1	0.208192	3.36897	0.000754495
PBANKA_1446300	pre-mRNA-splicing factor ATP-dependent RNA helicase PRP2 putative	0.700819	0.0068056	2304.64	0.211274	3.31711	0.000909553
PBANKA_1432900	GTP-binding protein putative	0.700392	0.00248896	4033.73	0.19153	3.65683	0.000255353
PBANKA_1143000	U1 small nuclear ribonucleoprotein 70 kDa homolog putative	0.697388	0.00971259	2318.93	0.218821	3.18703	0.00143742
PBANKA_0106400	GTP-binding protein putative	0.691995	0.00674282	960.658	0.208426	3.3201	0.000899838
PBANKA_1302400	cleavage and polyadenylation specificity factor subunit 3 putative	0.671732	0.00651918	2783.79	0.201601	3.33198	0.000862305
PBANKA_1202700	RNA-binding protein putative	0.671293	0.0038307	41937.9	0.190977	3.51504	0.000439687
PBANKA_1039500	zinc finger protein putative	0.665444	0.004079	2717.75	0.190611	3.49111	0.000481014
PBANKA_1445700	conserved Plasmodium protein unknown function	0.657097	0.0034591	23363.3	0.185155	3.5489	0.000386838
PBANKA_1200600	Plasmodium exported protein unknown function	0.65149	0.00925641	946.597	0.203189	3.20632	0.00134444
PBANKA_0918600	phosphatidylinositol-4-phosphate 5-kinase putative	0.635366	0.00909091	13315.1	0.197672	3.21424	0.00130789
PBANKA_0808900	ATP-dependent protease ATPase subunit ClpY putative	0.634512	0.00606992	6584.55	0.189024	3.35678	0.000788565
PBANKA_0515300	conserved Plasmodium protein unknown function	0.629769	0.00715083	7621.94	0.190954	3.29802	0.000973687
PBANKA_1242500	ATP-dependent RNA helicase DDX41 putative	0.629186	0.00373283	4018.79	0.178598	3.52291	0.000426832
PBANKA_0707300	histone acetyltransferase GCN5 putative	0.568074	0.00916268	6594.1	0.176926	3.21081	0.00132362
PBANKA_0831800	elongation factor Tu putative	-0.578351	0.00698676	1577.94	0.17485	-3.30771	0.000940631
PBANKA_0602900	conserved Plasmodium protein unknown function	-0.582378	0.00571302	5817.07	0.172354	-3.37896	0.000727601
PBANKA_1435800	conserved Plasmodium protein unknown function	-0.589739	0.00803511	1240.88	0.180958	-3.25899	0.00111809
PBANKA_1453800	conserved Plasmodium protein unknown function	-0.591701	0.00956363	867.001	0.18522	-3.19458	0.00140033
PBANKA_1008900	conserved Plasmodium protein unknown function	-0.593334	0.00715083	4443.33	0.179899	-3.29816	0.000973222
PBANKA_0614200	conserved Plasmodium protein unknown function	-0.59658	0.00728165	965.238	0.181219	-3.29204	0.000994643
PBANKA_1207600	conserved Plasmodium protein unknown function	-0.608574	0.00977663	485.234	0.19109	-3.18474	0.00144882
PBANKA_0919400	conserved Plasmodium protein unknown function	-0.610701	0.00908086	4229.55	0.189868	-3.21645	0.00129787
PBANKA_1239400	50S ribosomal protein L12 apicoplast putative	-0.6164	0.00949073	3341.63	0.192772	-3.19757	0.00138593
PBANKA_1457100	WD repeat-containing protein 82 putative	-0.618623	0.007393	1015.37	0.188252	-3.28615	0.00101567
PBANKA_0614700	conserved Plasmodium membrane protein unknown function	-0.624003	0.00509004	4615.39	0.18253	-3.41863	0.000629366
PBANKA_1022600	pantothenate kinase 1 putative	-0.633906	0.00826709	2209.14	0.195138	-3.24851	0.00116011
PBANKA_1214100	tubulin binding cofactor c putative	-0.659931	0.00654307	2946.81	0.198145	-3.33055	0.000866751
PBANKA_1345700	GPI transamidase subunit PIG-U putative	-0.670534	0.00509004	2444.09	0.196119	-3.41901	0.000628488
PBANKA_1120900	conserved Plasmodium protein unknown function	-0.673802	0.00232272	2141.86	0.183175	-3.67846	0.000234646
PBANKA_1026700	conserved Plasmodium protein unknown function	-0.673817	0.00604446	2475.67	0.200639	-3.35836	0.000784069
PBANKA_1123700	conserved Plasmodium protein unknown function	-0.677218	0.00326162	1871.74	0.189676	-3.57039	0.000356444
PBANKA_0301200	ERCC1 nucleotide excision repair protein putative	-0.680056	0.00329533	1414.44	0.190728	-3.56557	0.000363063
PBANKA_1241200	conserved Plasmodium protein unknown function	-0.68295	0.00537511	813.788	0.20082	-3.4008	0.000671889
PBANKA_0907400	dolichol-phosphate mannosyltransferase putative	-0.686726	0.00620631	2134.62	0.205082	-3.34854	0.000812383
PBANKA_1323400	bax inhibitor 1 putative	-0.690928	0.00372869	5548.6	0.196037	-3.52448	0.000424315
PBANKA_1025700	inner membrane complex protein 1l putative	-0.693306	0.00987899	816.971	0.218007	-3.1802	0.00147173
PBANKA_1116300	malate:quinone oxidoreductase putative	-0.695393	0.00950194	1746.34	0.217525	-3.19684	0.00138943
PBANKA_1325700	thioredoxin-like protein	-0.695781	0.00733074	2046.39	0.211552	-3.28894	0.00100567
PBANKA_1324300	inner membrane complex sub-compartment protein 3	-0.697303	0.0034591	318.225	0.196467	-3.54922	0.000386377
PBANKA_0109300	SNARE associated Golgi protein putative	-0.706209	0.00109046	1287.43	0.180831	-3.90536	9.41e-05
PBANKA_1114700	rhomboid protease ROM9	-0.706387	0.00344876	1256.08	0.198933	-3.55088	0.000383948
PBANKA_1414700	ADP-ribosylation factor putative	-0.706601	0.00730522	1062.69	0.214725	-3.29072	0.000999299
PBANKA_1130200	ER lumen protein retaining receptor putative	-0.707172	0.00829516	1183.95	0.217809	-3.24675	0.00116732
PBANKA_1403900	AAR2 protein putative	-0.710987	0.00238471	740.063	0.193755	-3.66952	0.000243009
PBANKA_0818300	conserved Plasmodium protein unknown function	-0.712396	0.00989796	237.128	0.224076	-3.17926	0.00147652
PBANKA_0835600	cAMP-dependent protein kinase catalytic subunit	-0.718832	0.00133448	3464.23	0.186936	-3.84534	0.000120387
PBANKA_1435200	zinc finger protein putative	-0.721615	0.00201815	5698.95	0.193711	-3.72521	0.000195151
PBANKA_0214600	Plasmodium exported protein unknown function	-0.728654	0.00406422	533.539	0.208632	-3.49253	0.000478472
PBANKA_1322600	golgi apparatus membrane protein TVP23 putative	-0.729091	0.00205344	883.055	0.196056	-3.71879	0.000200178
PBANKA_1132800	conserved Plasmodium protein unknown function	-0.729353	0.00509655	2907.6	0.213419	-3.41747	0.00063206
PBANKA_1222300	coatomer subunit epsilon putative	-0.730499	0.00987899	1896.42	0.229703	-3.1802	0.00147175
PBANKA_0307200	monocarboxylate transporter putative	-0.73349	0.00154893	5089.25	0.192883	-3.80278	0.000143081
PBANKA_1136000	ADP-ribosylation factor putative	-0.735242	0.00750661	374.182	0.224142	-3.28024	0.00103717
PBANKA_0832800	conserved Plasmodium protein unknown function	-0.736108	0.0061081	362.31	0.219431	-3.35463	0.000794725
PBANKA_1009800	cytochrome c oxidase assembly protein COX15 putative	-0.738005	0.0024992	1869.63	0.201928	-3.6548	0.000257386
PBANKA_1302500	conserved protein unknown function	-0.744547	0.00820494	461.566	0.228961	-3.25185	0.00114656
PBANKA_0316300	fam-b protein	-0.744659	0.00373283	864.26	0.211382	-3.52282	0.000426986
PBANKA_1365700	PIR protein	-0.746942	0.00753681	1216.79	0.227844	-3.27831	0.00104431
PBANKA_0104700	long chain polyunsaturated fatty acid elongation enzyme putative	-0.74791	0.00138179	5483.05	0.19512	-3.83307	0.000126555
PBANKA_1139200	bifunctional polynucleotide phosphatase/kinase putative	-0.748341	0.00987899	716.591	0.235278	-3.18067	0.00146935
PBANKA_0304300	adenylosuccinate lyase putative	-0.750318	0.00552459	259.999	0.221341	-3.38987	0.00069926
PBANKA_1363400	conserved Plasmodium protein unknown function	-0.751765	0.00851498	815.184	0.232304	-3.23612	0.00121164
PBANKA_0407900	YTH domain-containing protein putative	-0.753374	0.00618387	1945.22	0.224835	-3.35079	0.000805799
PBANKA_0416400	conserved Plasmodium protein unknown function	-0.754433	0.00571224	1405.84	0.223243	-3.37942	0.000726379
PBANKA_1017200	conserved Plasmodium protein unknown function	-0.756859	0.00920988	2005.89	0.235895	-3.20846	0.00133449
PBANKA_1451500	conserved Plasmodium protein unknown function	-0.757671	0.00544617	2802.31	0.223196	-3.39464	0.000687194
PBANKA_1459600	methyltransferase putative	-0.767051	0.00507684	493.238	0.224267	-3.42025	0.000625625
PBANKA_1461200	conserved Plasmodium protein unknown function	-0.771261	0.0021184	2495.47	0.20795	-3.70888	0.000208176
PBANKA_1037900	conserved Plasmodium protein unknown function	-0.772465	4.69e-05	3831.8	0.161968	-4.76925	1.85e-06
PBANKA_1100900	fam-a protein	-0.773065	0.00633865	1206.89	0.231328	-3.34186	0.000832197
PBANKA_1124300	conserved Plasmodium protein unknown function	-0.774293	0.00120997	901.565	0.199807	-3.8752	0.000106538
PBANKA_1400100	PIR protein	-0.775781	0.00715083	1107.97	0.235112	-3.29962	0.000968151
PBANKA_1207000	nucleolar protein 5 putative	-0.778395	0.000244295	1763.62	0.179573	-4.3347	1.46e-05
PBANKA_1228600	conserved Plasmodium protein unknown function	-0.785299	0.00154893	1153.61	0.206535	-3.80225	0.000143386
PBANKA_1316600	conserved Plasmodium protein unknown function	-0.785719	0.00218864	662.301	0.212466	-3.69809	0.000217229
PBANKA_0709800	conserved Plasmodium protein unknown function	-0.789236	0.00399565	934.223	0.225396	-3.50156	0.000462547
PBANKA_1328100	ATP synthase (C/AC39) subunit putative	-0.795865	0.00126751	3303.27	0.20615	-3.86062	0.000113099
PBANKA_1339900	SNARE protein putative	-0.796855	0.00181992	768.688	0.212106	-3.75688	0.000172048
PBANKA_0823500	glutamine synthetase putative	-0.803711	0.00491174	1793.38	0.234252	-3.43097	0.000601418
PBANKA_1240500	conserved Plasmodium protein unknown function	-0.805002	0.00344876	279.639	0.226678	-3.55131	0.000383324
PBANKA_0716300	Rab5-interacting protein putative	-0.807063	0.00399836	705.787	0.230528	-3.50092	0.000463646
PBANKA_0825900	conserved Plasmodium protein unknown function	-0.807478	0.00278435	11222.3	0.223139	-3.61873	0.000296056
PBANKA_0623500	fam-a protein	-0.809118	0.00731856	1398.94	0.245947	-3.28981	0.00100256
PBANKA_0615100	queuine tRNA-ribosyltransferase putative	-0.81458	0.000481158	2468.02	0.196511	-4.14521	3.39e-05
PBANKA_0721300	protein transport protein GOT1 putative	-0.816469	0.000453658	673.426	0.196056	-4.16448	3.12e-05
PBANKA_1403400	DNA-directed RNA polymerase II subunit RPB11 putative	-0.817537	0.00572006	476.511	0.242004	-3.3782	0.000729622
PBANKA_1461400	bax inhibitor 1 putative	-0.819778	0.00482404	3396.02	0.238534	-3.43673	0.000588783
PBANKA_0834800	histidine--tRNA ligase putative	-0.821674	0.00134435	1308.74	0.213899	-3.8414	0.000122334
PBANKA_1354000	RNA lariat debranching enzyme putative	-0.824932	0.00350479	291.994	0.232704	-3.54498	0.000392636
PBANKA_1428500	glycerol-3-phosphate 1-O-acyltransferase putative	-0.827725	0.0042218	969.695	0.237843	-3.48013	0.000501173
PBANKA_1220200	lysophospholipase putative	-0.831554	0.000660039	643.673	0.205326	-4.04993	5.12e-05
PBANKA_0711400	perforin-like protein 4	-0.835186	0.000304248	341.712	0.195281	-4.27685	1.9e-05
PBANKA_0415900	conserved Plasmodium protein unknown function	-0.835892	0.00504997	676.867	0.244261	-3.42213	0.000621321
PBANKA_1360100	nucleoside transporter 1	-0.838986	0.00402675	821.099	0.239876	-3.49758	0.000469496
PBANKA_0001001	PIR protein	-0.839897	0.000472683	1548.46	0.202265	-4.15246	3.29e-05
PBANKA_0524600	PIR protein	-0.84088	0.000731294	1471.92	0.209116	-4.02112	5.79e-05
PBANKA_0520800	conserved Plasmodium protein unknown function	-0.84311	0.0059161	1335.1	0.250543	-3.36512	0.000765094
PBANKA_0204600	photosensitized INA-labeled protein PHIL1 putative	-0.844142	0.00041504	2678.73	0.201284	-4.19378	2.74e-05
PBANKA_1028900	diphthamide biosynthesis protein 1 putative	-0.845424	0.00672792	486.781	0.254559	-3.32113	0.000896527
PBANKA_0308800	GDP-fructose:GMP antiporter putative	-0.845457	0.00938785	912.142	0.264083	-3.20148	0.00136722
PBANKA_1245600	ribosomal protein S16 mitochondrial putative	-0.847437	0.00216348	330.347	0.228895	-3.70229	0.000213665
PBANKA_0100500	PIR protein	-0.851836	0.00094367	1915.77	0.215616	-3.95071	7.79e-05
PBANKA_0600086	PIR protein	-0.854939	0.00291095	726.849	0.237135	-3.60529	0.000311806
PBANKA_0316500	fam-a protein pseudogene	-0.857251	0.00544617	297.287	0.252517	-3.39483	0.000686707
PBANKA_1002700	ATP-dependent RNA helicase DDX51 putative	-0.858611	0.000648551	357.473	0.211701	-4.05578	5e-05
PBANKA_0836200	conserved Plasmodium protein unknown function	-0.861133	0.0011616	476.273	0.221587	-3.88621	0.000101823
PBANKA_1408700	conserved Plasmodium protein unknown function	-0.867977	0.00835902	438.412	0.267616	-3.24337	0.00118124
PBANKA_0711100	conserved Plasmodium protein unknown function	-0.868078	0.00238471	573.209	0.236581	-3.66926	0.000243252
PBANKA_0501800	essential light chain ELC putative	-0.868373	0.00908086	1036.86	0.270067	-3.2154	0.00130262
PBANKA_1309100	mitochondrial ribosomal protein S29 precursor putative	-0.868922	0.000955557	383.837	0.220285	-3.94453	8e-05
PBANKA_0111000	6-cysteine protein	-0.870386	0.000388505	309.208	0.206661	-4.21166	2.54e-05
PBANKA_1413100	lipoate-protein ligase 1	-0.87284	0.00199375	695.914	0.234049	-3.72931	0.000192008
PBANKA_1401700	SNARE protein putative	-0.873009	0.00107917	929.23	0.223334	-3.90897	9.27e-05
PBANKA_1431800	conserved Plasmodium protein unknown function	-0.87614	0.00197739	541.517	0.234738	-3.73241	0.000189655
PBANKA_0905700	DNA-directed RNA polymerases I and III subunit RPAC1 putative	-0.880729	0.00329533	875.757	0.247013	-3.56552	0.00036314
PBANKA_0922600	kelch domain-containing protein putative	-0.881836	8.53e-05	991.551	0.190784	-4.62217	3.8e-06
PBANKA_0822200	conserved Plasmodium protein unknown function	-0.88441	0.000235584	1394.79	0.203485	-4.34632	1.38e-05
PBANKA_1117600	conserved Plasmodium protein unknown function	-0.886959	0.00586464	706.38	0.26332	-3.36837	0.000756133
PBANKA_1335500	conserved Plasmodium protein unknown function	-0.887624	0.00126751	876.96	0.229888	-3.86111	0.000112874
PBANKA_1447600	nucleotidyltransferase putative	-0.887892	0.000156969	1480.16	0.199269	-4.45574	8.36e-06
PBANKA_1337200	protein transport protein SFT2 putative	-0.889784	0.000228401	2630.8	0.204368	-4.35384	1.34e-05
PBANKA_1203900	peptidase putative	-0.890717	0.00112766	1330.18	0.228712	-3.89449	9.84e-05
PBANKA_1023200	splicing factor 3B subunit 4 putative	-0.892935	0.000639065	1851.53	0.219912	-4.06042	4.9e-05
PBANKA_1344700	apicoplast calcium binding protein 1 putative	-0.895925	0.00987899	1059.43	0.281685	-3.18059	0.00146977
PBANKA_0517000	early transcribed membrane protein	-0.89903	0.00024611	4565.22	0.207526	-4.33214	1.48e-05
PBANKA_0936600	conserved Plasmodium protein unknown function	-0.899218	0.000592503	1346.31	0.220373	-4.08044	4.5e-05
PBANKA_1407500	conserved Plasmodium protein unknown function	-0.906084	0.00110355	987.821	0.232215	-3.90192	9.54e-05
PBANKA_1146700	PIR protein	-0.906111	0.00962691	443.926	0.283974	-3.19082	0.0014187
PBANKA_1435000	conserved Plasmodium protein unknown function	-0.909333	0.00573463	98.9558	0.2693	-3.37665	0.000733734
PBANKA_0935400	ubiquinone biosynthesis protein COQ4 putative	-0.914084	0.00265002	225.439	0.251577	-3.63342	0.000279689
PBANKA_0913400	protein phosphatase PPM8	-0.919822	0.00158844	1412.65	0.242413	-3.79444	0.000147979
PBANKA_1210700	cytochrome b-c1 complex subunit 7 putative	-0.923144	0.00257656	4325.78	0.253431	-3.64259	0.000269911
PBANKA_0406600	conserved Plasmodium protein unknown function	-0.92413	0.00476018	379.01	0.268529	-3.44145	0.000578601
PBANKA_1404000	mitogen-activated protein kinase phosphatase 1 putative	-0.924171	0.00826709	478.922	0.284526	-3.24811	0.00116175
PBANKA_1430500	conserved Plasmodium protein unknown function	-0.924176	0.00329302	407.453	0.259093	-3.56696	0.000361145
PBANKA_1133000	DnaJ protein putative	-0.92503	0.00968579	597.459	0.290141	-3.18821	0.00143155
PBANKA_0928000	conserved Plasmodium protein unknown function	-0.926878	0.000241378	1295.25	0.213662	-4.33806	1.44e-05
PBANKA_1408800	zinc finger protein putative	-0.92915	0.00017731	593.794	0.210097	-4.42248	9.76e-06
PBANKA_1037400	conserved Plasmodium protein unknown function	-0.939456	0.000484888	699.278	0.226768	-4.14281	3.43e-05
PBANKA_0600251	PIR protein pseudogene	-0.940431	0.00220412	590.308	0.25446	-3.6958	0.000219199
PBANKA_0809800	ribosomal RNA methyltransferase putative	-0.942662	0.00228591	706.477	0.255913	-3.68353	0.000230028
PBANKA_0517100	conserved Plasmodium protein unknown function	-0.943786	9.29e-05	624.357	0.205473	-4.59323	4.36e-06
PBANKA_1111200	apical rhoptry neck protein putative	-0.947579	0.00041504	276.954	0.225973	-4.19332	2.75e-05
PBANKA_1402100	conserved Plasmodium protein unknown function	-0.953633	0.000564435	291.734	0.232823	-4.09595	4.2e-05
PBANKA_1013200	succinyl-CoA ligase [ADP-forming] subunit beta putative	-0.954708	0.00748005	4994.74	0.290924	-3.28164	0.00103204
PBANKA_1328700	tRNA 3'-trailer sequence RNase putative	-0.957857	0.00123081	1977.49	0.247546	-3.86941	0.000109099
PBANKA_0615900	cysteine repeat modular protein 2	-0.962074	0.00715083	89.0356	0.291609	-3.29919	0.000969639
PBANKA_0508400	RNA-binding protein putative	-0.962473	0.00692155	935.527	0.290659	-3.31134	0.0009285
PBANKA_0818200	conserved Plasmodium membrane protein unknown function	-0.964605	8.35e-05	928.818	0.208426	-4.62804	3.69e-06
PBANKA_1120500	ribonuclease P/MRP protein subunit RPP1 putative	-0.966905	0.00283891	176.972	0.267637	-3.61274	0.000302973
PBANKA_0314000	AP-2 complex subunit sigma putative	-0.969308	7.47e-05	189.909	0.208206	-4.65551	3.23e-06
PBANKA_0836900	PIR protein	-0.974276	0.0021184	860.098	0.262675	-3.70906	0.000208032
PBANKA_0407600	asparagine synthetase [glutamine-hydrolyzing]	-1.00047	0.00279564	2968.04	0.276588	-3.6172	0.000297806
PBANKA_0820600	pyridoxal 5'-phosphate dependent enzyme class III putative	-1.00352	0.00201412	205.733	0.269313	-3.72623	0.000194366
PBANKA_0214900	fam-a protein	-1.00484	0.00908086	185.687	0.31247	-3.21581	0.00130075
PBANKA_0926800	conserved Plasmodium protein unknown function	-1.00567	0.000966801	1357.06	0.255215	-3.94046	8.13e-05
PBANKA_0311300	conserved Plasmodium protein unknown function	-1.00659	0.00251375	229.618	0.275639	-3.65184	0.000260367
PBANKA_0836600	fam-b protein	-1.00957	0.00362599	131.403	0.285586	-3.53509	0.000407639
PBANKA_0519100	conserved Plasmodium protein unknown function	-1.01167	0.000641692	577.262	0.24925	-4.05886	4.93e-05
PBANKA_0623000	Plasmodium exported protein unknown function	-1.01391	0.00372267	856.79	0.287604	-3.52537	0.000422897
PBANKA_1429300	integral membrane protein GPR180 putative	-1.01438	0.000559601	2310.96	0.247423	-4.09978	4.14e-05
PBANKA_1319800	serine hydroxymethyltransferase putative	-1.0199	0.000521729	426.637	0.247569	-4.11968	3.79e-05
PBANKA_0400500	PIR protein	-1.02553	0.00143687	1524.26	0.268297	-3.82239	0.000132165
PBANKA_1311900	conserved Plasmodium protein unknown function	-1.02966	0.00158255	254.817	0.271253	-3.79592	0.000147097
PBANKA_0902000	dynein light chain putative	-1.02976	0.000150351	2644.33	0.230299	-4.47138	7.77e-06
PBANKA_0204300	fatty acid elongation protein GNS1/SUR4 family putative pseudogene	-1.03101	0.00826709	973.688	0.317394	-3.24836	0.00116071
PBANKA_0830450	conserved Plasmodium protein unknown function	-1.03283	0.000709773	2113.54	0.256296	-4.02984	5.58e-05
PBANKA_0316861	PIR protein	-1.03859	0.000472683	518.79	0.250163	-4.15164	3.3e-05
PBANKA_0520200	ADP/ATP transporter on adenylate translocase putative	-1.04022	0.00167347	4643.5	0.275235	-3.77938	0.000157217
PBANKA_1400081	PIR protein	-1.04343	0.00248837	323.111	0.285275	-3.65763	0.000254562
PBANKA_1413500	conserved Plasmodium protein unknown function	-1.04968	4.22e-06	930.128	0.197499	-5.31489	1.07e-07
PBANKA_0605400	conserved Plasmodium protein unknown function	-1.0513	0.00850796	444.206	0.324802	-3.23675	0.00120897
PBANKA_0502400	conserved Plasmodium protein unknown function	-1.05707	0.000885398	1343.66	0.266303	-3.96944	7.2e-05
PBANKA_0519500	conserved Plasmodium protein unknown function	-1.05807	0.000179389	222.87	0.239551	-4.41689	1e-05
PBANKA_1037300	conserved Plasmodium protein unknown function	-1.06607	1.03e-06	3054.85	0.190087	-5.60832	2.04e-08
PBANKA_1246400	PIR protein	-1.06687	0.00111207	2046.03	0.27363	-3.89896	9.66e-05
PBANKA_0808100	6-cysteine protein	-1.06714	0.000333864	183.536	0.25101	-4.2514	2.12e-05
PBANKA_1354600	inner membrane complex suture component putative	-1.06932	0.000178581	185.454	0.24192	-4.42016	9.86e-06
PBANKA_1445200	WD repeat-containing protein putative	-1.07067	0.000152192	281.959	0.239681	-4.46706	7.93e-06
PBANKA_1228800	protein kinase putative	-1.07085	0.00165477	277.721	0.283092	-3.7827	0.000155134
PBANKA_1128200	RNA-binding protein putative	-1.07144	0.00230352	1149.6	0.291066	-3.68107	0.000232254
PBANKA_0829400	conserved Plasmodium protein unknown function	-1.0731	0.00269685	679.865	0.295787	-3.62794	0.000285692
PBANKA_1145700	U2 small nuclear ribonucleoprotein A' putative	-1.07421	0.00019007	2485.25	0.244147	-4.39983	1.08e-05
PBANKA_1460000	rac-beta serine/threonine protein kinase putative	-1.08311	5.31e-05	287.941	0.228553	-4.73898	2.15e-06
PBANKA_1032800	conserved Plasmodium protein unknown function	-1.08598	0.00254294	1055.58	0.297716	-3.6477	0.000264594
PBANKA_0400600	PIR protein	-1.08951	0.00656478	488.818	0.327283	-3.32897	0.000871685
PBANKA_1105600	conserved Plasmodium protein unknown function	-1.0981	0.000741143	1593.74	0.273359	-4.01707	5.89e-05
PBANKA_0810800	conserved Plasmodium protein unknown function	-1.10033	0.00038997	2167.37	0.261353	-4.21013	2.55e-05
PBANKA_0917990	small nucleolar RNA snoR13	-1.10849	0.00476018	130.483	0.322087	-3.44158	0.000578336
PBANKA_1401500	conserved Plasmodium protein unknown function	-1.1131	9.29e-05	1353.01	0.242233	-4.59517	4.32e-06
PBANKA_1400200	PIR protein	-1.11411	0.00943364	60.9162	0.348191	-3.19969	0.00137574
PBANKA_0936500	replication factor C subunit 5 putative	-1.11674	0.00304259	1183.05	0.310918	-3.59176	0.000328455
PBANKA_0934000	conserved Plasmodium protein unknown function	-1.13454	1.13e-05	574.111	0.22285	-5.09107	3.56e-07
PBANKA_1418000	conserved Plasmodium protein unknown function	-1.15088	0.00184137	482.895	0.306664	-3.7529	0.0001748
PBANKA_1215200	conserved protein unknown function	-1.15337	0.00059627	597.558	0.282803	-4.07837	4.54e-05
PBANKA_1246300	PIR protein	-1.15559	4.08e-06	1075.34	0.216996	-5.3254	1.01e-07
PBANKA_1040151	fam-a protein pseudogene	-1.15822	0.000508711	383.554	0.28062	-4.12737	3.67e-05
PBANKA_0903900	coatomer subunit gamma putative	-1.16237	0.00134072	977.027	0.302455	-3.84313	0.000121477
PBANKA_0600100	PIR protein	-1.16691	0.000127023	346.889	0.258565	-4.51302	6.39e-06
PBANKA_1358400	ubiquitin-conjugating enzyme E2 putative	-1.16805	3.2e-05	529.384	0.240561	-4.85553	1.2e-06
PBANKA_1210800	hypoxanthine-guanine phosphoribosyltransferase putative	-1.17726	0.000637088	2104.1	0.289841	-4.06174	4.87e-05
PBANKA_1002600	6-cysteine protein	-1.1847	6.9e-05	867.255	0.253426	-4.67473	2.94e-06
PBANKA_0944000	PIR protein	-1.18706	0.00134435	86.3785	0.308998	-3.84163	0.000122218
PBANKA_0600031	PIR protein	-1.19263	0.0020388	142.362	0.320416	-3.72213	0.000197549
PBANKA_0937600	conserved Plasmodium protein unknown function	-1.19431	9.15e-05	699.338	0.259533	-4.60178	4.19e-06
PBANKA_1349100	MSP7-like protein	-1.19819	0.000287435	753.392	0.279195	-4.2916	1.77e-05
PBANKA_0943200	casein kinase II beta chain putative	-1.21736	0.000183099	1149.13	0.275987	-4.41094	1.03e-05
PBANKA_0700071	PIR protein	-1.21789	0.000501648	671.802	0.294712	-4.13247	3.59e-05
PBANKA_1032100	rhoptry-associated protein 1	-1.21936	9.74e-07	940.759	0.216847	-5.62312	1.88e-08
PBANKA_0800200	fam-a protein pseudogene	-1.22423	1.38e-05	1324.16	0.242484	-5.04873	4.45e-07
PBANKA_1128400	RNA-binding protein putative	-1.22819	0.0025328	89.195	0.336544	-3.64941	0.000262838
PBANKA_0314600	conserved Plasmodium protein unknown function	-1.23911	0.000148732	1517.07	0.276926	-4.47451	7.66e-06
PBANKA_1225400	gamete release protein	-1.24254	0.00619564	265.909	0.370971	-3.34943	0.000809769
PBANKA_0603900	HAD domain ookinete protein	-1.25117	0.000574974	177.239	0.305832	-4.09105	4.29e-05
PBANKA_1239600	ubiquitin fusion degradation protein 1 putative	-1.26299	0.0010488	1596.42	0.322487	-3.91642	8.99e-05
PBANKA_0112500	major facilitator superfamily-related transporter putative	-1.26384	9.97e-06	541.914	0.246909	-5.11864	3.08e-07
PBANKA_1100351	PIR protein	-1.265	5.5e-05	239.503	0.267397	-4.7308	2.24e-06
PBANKA_0711500	conserved Plasmodium protein unknown function	-1.27405	0.000101415	704.303	0.278853	-4.56888	4.9e-06
PBANKA_1351600	conserved Plasmodium protein unknown function	-1.27545	0.00192972	60.071	0.341067	-3.73958	0.000184325
PBANKA_0201100	PIR protein pseudogene	-1.32043	0.00160386	140.866	0.348308	-3.79099	0.000150046
PBANKA_1466000	PIR protein	-1.32156	0.000152192	130.174	0.296049	-4.464	8.04e-06
PBANKA_0921400	protein phosphatase putative	-1.33633	0.000287435	665.108	0.311364	-4.29188	1.77e-05
PBANKA_0600200	PIR protein	-1.35091	9.97e-06	399.028	0.263806	-5.12086	3.04e-07
PBANKA_0300300	PIR protein	-1.35503	1.7e-05	520.294	0.271016	-4.99981	5.74e-07
PBANKA_1040541	PIR protein	-1.3825	0.000356238	778.941	0.326583	-4.23324	2.3e-05
PBANKA_1246800	PIR protein	-1.38585	0.000179389	631.244	0.313739	-4.41721	1e-05
PBANKA_1200400	PIR protein	-1.3913	8.21e-06	1435.71	0.269031	-5.1715	2.32e-07
PBANKA_1400800	early transcribed membrane protein	-1.39213	2.1e-06	603.485	0.254663	-5.46657	4.59e-08
PBANKA_0944101	PIR protein	-1.39817	0.000153382	65.6336	0.313386	-4.46149	8.14e-06
PBANKA_0722900	PIR protein pseudogene	-1.41226	0.00422248	64.6432	0.405864	-3.47964	0.000502084
PBANKA_1300096	fam-b protein	-1.41257	4.22e-06	335.371	0.265804	-5.31434	1.07e-07
PBANKA_1100400	PIR protein	-1.41599	0.00467829	80.157	0.410658	-3.44809	0.000564557
PBANKA_0700061	PIR protein	-1.42188	4.96e-06	442.146	0.269466	-5.27667	1.32e-07
PBANKA_0216041	tryptophan-rich protein pseudogene	-1.42213	0.00304259	65.1264	0.39598	-3.59141	0.000328896
PBANKA_0700541	PIR protein	-1.42272	0.000486462	254.894	0.343535	-4.14143	3.45e-05
PBANKA_1431200	conserved Plasmodium protein unknown function	-1.43294	8.68e-05	1063.81	0.31047	-4.61539	3.92e-06
PBANKA_0600300	PIR protein	-1.44819	7.59e-07	376.565	0.255046	-5.67814	1.36e-08
PBANKA_1100781	PIR protein	-1.46652	0.000189769	80.1816	0.333229	-4.40093	1.08e-05
PBANKA_0519200	conserved Plasmodium protein unknown function	-1.50351	9.34e-05	596.475	0.327527	-4.59049	4.42e-06
PBANKA_1239300	conserved Plasmodium protein unknown function	-1.51718	6.35e-05	220.426	0.323242	-4.69362	2.68e-06
PBANKA_0501400	rhoptry neck protein 12 putative	-1.5174	6.23e-05	103.856	0.322952	-4.69852	2.62e-06
PBANKA_0915100	LEM3/CDC50 family protein putative	-1.51915	1.35e-05	119.945	0.300545	-5.05463	4.31e-07
PBANKA_0400700	fam-a protein pseudogene	-1.52898	0.00160386	51.5323	0.403319	-3.79099	0.000150046
PBANKA_0944061	PIR protein	-1.532	9.29e-05	47.3117	0.333529	-4.59329	4.36e-06
PBANKA_0837001	PIR protein	-1.54085	7.47e-05	70.6085	0.330952	-4.6558	3.23e-06
PBANKA_1466141	fam-a protein	-1.54471	0.000298714	60.9324	0.360717	-4.28234	1.85e-05
PBANKA_0311800	acyl-CoA synthetase putative	-1.54921	9e-13	1695.12	0.196513	-7.88349	3.18e-15
PBANKA_1400071	PIR protein	-1.55086	4.75e-06	197.746	0.293311	-5.28741	1.24e-07
PBANKA_1200091	fam-a protein	-1.55725	0.000508711	46.0409	0.37725	-4.1279	3.66e-05
PBANKA_1466121	PIR protein	-1.59199	6.68e-06	91.3125	0.305265	-5.2151	1.84e-07
PBANKA_1300091	PIR protein	-1.6071	1.44e-05	150.405	0.31905	-5.03715	4.73e-07
PBANKA_1040400	PIR protein	-1.6145	9.3e-06	58.9278	0.313982	-5.14201	2.72e-07
PBANKA_1332700	duffy-binding protein	-1.64388	2.9e-11	1027.59	0.222169	-7.39923	1.37e-13
PBANKA_0403200	circumsporozoite (CS) protein	-1.70092	2.89e-07	167.399	0.289994	-5.86535	4.48e-09
PBANKA_1100461	PIR protein	-1.74443	0.00390986	36.3449	0.497237	-3.50824	0.000451078
PBANKA_0216761	reticulocyte binding protein putative	-1.76637	1.92e-07	167.658	0.297218	-5.94301	2.8e-09
PBANKA_1400300	PIR protein	-1.78307	1.99e-07	201.379	0.300416	-5.93534	2.93e-09
PBANKA_0800061	PIR protein	-1.8128	0.000427809	42.1123	0.433155	-4.1851	2.85e-05
PBANKA_1302241	tRNA Selenocysteine	-1.81565	0.00580114	34.9098	0.538279	-3.37306	0.000743385
PBANKA_0208900	StAR-related lipid transfer protein putative	-1.82554	2.91e-09	706.823	0.274612	-6.64769	2.98e-11
PBANKA_0600351	reticulocyte binding protein putative	-1.8366	1.71e-07	111.422	0.30794	-5.96414	2.46e-09
PBANKA_1040200	PIR protein	-1.85436	6.39e-07	134.133	0.324426	-5.71582	1.09e-08
PBANKA_1465500	PIR protein	-1.87458	4.61e-06	92.5852	0.354082	-5.29419	1.2e-07
PBANKA_1146600	fam-b protein	-1.87655	0.000111011	76.8464	0.412823	-4.54566	5.48e-06
PBANKA_0100400	reticulocyte binding protein putative	-1.94099	1.59e-10	250.981	0.272058	-7.13446	9.72e-13
PBANKA_1200300	PIR protein	-1.94731	8.93e-05	35.03	0.422613	-4.60778	4.07e-06
PBANKA_0317001	PIR protein	-2.01556	9.29e-05	29.1187	0.438747	-4.59391	4.35e-06
PBANKA_0000600	PIR protein	-2.03675	0.00962691	15.8736	0.638405	-3.19037	0.00142091
PBANKA_1146400	PIR protein pseudogene	-2.22262	0.00447985	13.9516	0.642089	-3.46154	0.000537089
PBANKA_1040500	PIR protein pseudogene	-2.36116	2.14e-09	140.015	0.352493	-6.69846	2.11e-11
PBANKA_0700400	fam-b protein	-2.50437	0.000492756	19.9239	0.605235	-4.13784	3.51e-05
PBANKA_1465051	Plasmodium exported protein unknown function	-2.59781	2.21e-20	227.399	0.262235	-9.90641	3.9e-23
PBANKA_1040300	fam-b protein	-2.72394	2.75e-13	94.8958	0.338923	-8.03706	9.2e-16
PBANKA_0836850	PIR protein pseudogene	-2.75708	0.00012114	15.898	0.609449	-4.52389	6.07e-06
PBANKA_0915000	apical membrane antigen 1	-2.93894	5.34e-16	426.12	0.333247	-8.8191	1.15e-18
PBANKA_0216061	PIR protein	-2.98133	1.29e-07	25.9357	0.495702	-6.01436	1.81e-09
PBANKA_0500700	fam-a protein	-3.03001	5.78e-15	69.4479	0.354878	-8.53816	1.36e-17
PBANKA_0700500	fam-a protein	-3.1143	1.98e-13	85.6773	0.385192	-8.08505	6.21e-16
PBANKA_1040521	fam-b protein	-3.32678	1.07e-25	108.454	0.3001	-11.0856	1.47e-28
PBANKA_1100441	fam-b protein	-3.33274	2.25e-34	206.698	0.261131	-12.7627	2.65e-37
PBANKA_0722700	PIR protein pseudogene	-3.33661	0.00170734	9.21365	0.884136	-3.77387	0.000160735
PBANKA_1200096	fam-b protein	-3.43633	3.7e-37	311.22	0.25903	-13.2662	3.64e-40
PBANKA_0836800	erythrocyte membrane associated protein 1	-3.44885	2.31e-41	1918.96	0.246539	-13.9891	1.82e-44
PBANKA_0943900	PIR protein	-3.88242	4.09e-14	142.414	0.468277	-8.29087	1.12e-16
PBANKA_1400400	fam-b protein	-4.15482	3.09e-69	707.687	0.230489	-18.0262	1.21e-72
PBANKA_1100821	fam-a protein pseudogene	-4.22	7.37e-15	59.7268	0.496421	-8.50084	1.88e-17
PBANKA_0007901	PIR protein	-4.54572	0.00216616	6.71174	1.22817	-3.70121	0.000214573
PBANKA_1246981	PIR protein pseudogene	-4.82561	6.24e-08	23.7839	0.784278	-6.15293	7.61e-10
PBANKA_1465700	fam-a protein	-5.07971	4.12e-50	503.401	0.3304	-15.3744	2.43e-53
PBANKA_1100700	fam-a protein	-5.69502	1.1e-22	150.64	0.545787	-10.4345	1.73e-25
PBANKA_0805900	kinesin-8 putative	-7.04161	3.96e-109	3951.31	0.311933	-22.5741	7.79e-113
